# Supplementary material for: Transcriptomics and methylomics in chronic periodontitis with tobacco use: a pilot study
Source: Clin Epigenetics. 2017 Aug 10;9:81. doi: 10.1186/s13148-017-0381-z (PMC5553745; doi:10.1186/s13148-017-0381-z)
Supplement: Additional file 1: Table S1. — Differentially expressed (DE) genes in SN vs. NN. Table S2. Differentially expressed (DE) genes in SP vs. NP. Table S3. Differentially methylated (DM) genes in SN vs. NN. Table S4. Differentially methylated (DM) genes in SP vs. NP. Table S5. Differentially expressed (DE) and methylated (DM) genes in smokers vs. non-smokers. Table S6. Differentially expressed (DE) and methylated (DM) genes. Table S7. Genes involved in protein-protein interaction (PPI). (XLSX 309 kb) [file 13148_2017_381_MOESM1_ESM.xlsx]

## Sheet: Table S1
Table S1. Differentially expressed (DE) genes in SN vs. NN group.
(SN: Smoker/Non-periodontitis, NN: Non-smoker/Non-periodontitis)
Gene Symbol	Log2 Fold change	p-value	q-value
CCER2	-2.46321	4.17597e-09	7.25157e-05
LRRC26	2.23874	1.03842e-06	0.00778772
HLA-DQB1	-2.16779	1.34542e-06	0.00778772
PI4KAP1	-1.72129	3.12044e-06	0.0135466
CMA1	-1.81962	6.01458e-06	0.019418
SLC47A1	-1.27675	7.68861e-06	0.019418
DEFB1	1.58041	7.8276e-06	0.019418
ABCA8	-1.90318	1.024e-05	0.0222273
NRTN	1.51862	1.49281e-05	0.0262372
SNHG4	-1.27394	1.60228e-05	0.0262372
ANKRD37	1.71213	1.66202e-05	0.0262372
VTRNA1-3	1.91335	2.28704e-05	0.0308354
GABARAP	0.811819	2.30844e-05	0.0308354
DNAJA1	1.26601	3.55914e-05	0.0441461
C20orf24	1.53821	4.38434e-05	0.050756
GPCPD1	0.903113	5.17436e-05	0.056158
ZNF410	0.764621	5.68551e-05	0.0580758
NR1D1	1.75286	6.30747e-05	0.0608496
PTGIR	-1.69386	6.94874e-05	0.0635078
CIART	1.62906	8.74275e-05	0.0726125
AVPI1	1.50091	9.01113e-05	0.0726125
YPEL5	0.992709	9.38026e-05	0.0726125
SPRR1B	1.56318	9.62779e-05	0.0726125
C18orf32	1.7442	0.000103939	0.0726125
GALNT16	-1.69981	0.000108655	0.0726125
POLD1	-0.810467	0.00010872	0.0726125
EPGN	1.71522	0.000128122	0.0794565
SERF2	1.02335	0.000131007	0.0794565
CHMP3	1.4406	0.000132694	0.0794565
GABARAPL2	0.783935	0.000161749	0.088488
ATP5E	1.43012	0.000162047	0.088488
LINC00278	1.72058	0.000167408	0.088488
CILP	-1.71548	0.000171865	0.088488
ADCY3	-0.874933	0.000173256	0.088488
UPK3BL	1.56534	0.000182378	0.0904856
CITED4	1.53204	0.000193492	0.0933329
XPNPEP2	-1.68929	0.000214565	0.0978382
FANCF	-0.901322	0.000214824	0.0978382
SUSD2	-1.55244	0.000226571	0.0978382
GOLGA7B	-0.964028	0.00022941	0.0978382
MCM2	-1.01424	0.000233836	0.0978382
CLIC3	1.56616	0.000236637	0.0978382
LINC00673	1.09392	0.000242713	0.0980165
OST4	0.878675	0.000249584	0.0985004
BLZF1	1.15362	0.000267937	0.103394
TRMT1	-0.789848	0.000315473	0.113697
ATP6V1G1	1.05524	0.000323908	0.113697
SLC35E2	-1.33811	0.000332076	0.113697
RIMBP2	-1.21741	0.000332555	0.113697
PGM5	-1.3609	0.000344278	0.113697
GOLGB1	0.552713	0.000346622	0.113697
FAM118B	0.784037	0.000347017	0.113697
ZNF818P	-1.06667	0.00035663	0.114539
SLC7A11	1.34315	0.000362779	0.114539
PTN	0.970436	0.000374859	0.11624
TMPRSS11A	1.40204	0.00039343	0.118849
RECQL4	-0.981775	0.000400122	0.118849
NOTCH2NL	0.844422	0.00040991	0.118849
S100A12	1.50602	0.000412405	0.118849
KRT80	1.57543	0.000423504	0.118849
SPINK5	1.48834	0.000425361	0.118849
CXCL17	1.45426	0.000431182	0.118849
CHRDL1	-1.53873	0.000449105	0.121402
TRIL	-1.03833	0.000458547	0.121402
LYNX1	1.43044	0.000461419	0.121402
USP2	1.58992	0.000470108	0.121842
KLK14	1.57768	0.000488015	0.122435
NKAPL	1.41437	0.000492692	0.122435
CLIC5	-1.58882	0.000493548	0.122435
FAM186B	-1.39794	0.000502051	0.12279
ADCK3	-0.972445	0.00054739	0.12903
RNLS	0.941851	0.00054884	0.12903
ATP6V1E1	0.905044	0.000549855	0.12903
FMO4	1.05622	0.000573747	0.132842
BTNL9	-1.53841	0.000583247	0.133264
S100A3	1.45222	0.000603739	0.136155
F3	1.52217	0.000632253	0.139365
ADRA2A	-1.26443	0.000637497	0.139365
DYNLT1	0.885915	0.000644803	0.139365
FAM43A	1.41245	0.000654442	0.139365
AVPR1A	-1.4985	0.000658102	0.139365
PSORS1C2	1.55741	0.000666419	0.139426
SNORD47	-1.45091	0.000674862	0.139512
HIST1H2AC	1.24198	0.000729521	0.145414
MTRNR2L9	1.18523	0.000733411	0.145414
WDR53	0.679374	0.00073473	0.145414
ZNF334	1.42297	0.000745058	0.145414
EBF2	-1.52941	0.000764483	0.145414
ACE2	1.11253	0.000770565	0.145414
MPV17L	-1.17952	0.000776115	0.145414
CASP4	0.995066	0.000781893	0.145414
NPL	1.26272	0.000783698	0.145414
LANCL3	1.20351	0.000787155	0.145414
COMMD1	0.83108	0.000795797	0.145463
TNC	-1.17768	0.000830055	0.148296
CYP2F1	1.52994	0.000831578	0.148296
CRYGS	1.50795	0.000836914	0.148296
CLU	-1.16398	0.000865521	0.151477
PPP1R3C	1.13814	0.000876444	0.151477
RNF222	1.48951	0.000885315	0.151477
MST1R	-1.06699	0.000902763	0.151477
MYO7B	-1.51197	0.000915633	0.151477
FABP5	1.01631	0.000929534	0.151477
SPRR2A	1.41188	0.000932135	0.151477
S100A8	1.29838	0.000944605	0.151477
DPP4	-1.34488	0.000950879	0.151477
NR1D2	1.25976	0.000952449	0.151477
RNF225	1.51478	0.000955155	0.151477
MANF	0.718615	0.000959544	0.151477
PET100	0.95974	0.000972865	0.152196
MASP2	-1.18832	0.00100624	0.15335
SNX31	1.40952	0.00100667	0.15335
ARNTL	-0.980495	0.00100673	0.15335
UAP1	1.17584	0.00104099	0.156062
MIR429	-1.48744	0.00104251	0.156062
NMB	1.19553	0.00107061	0.158899
S100P	1.42001	0.00110948	0.162375
ACTR3C	1.00839	0.00111274	0.162375
SNORA75	-1.49186	0.00113691	0.16452
IPO4	-0.573598	0.00115008	0.16505
PHGDH	-0.961485	0.00116084	0.165229
ARG2	1.1281	0.00120552	0.1689
ABCA6	-1.17909	0.00121548	0.1689
TBX2	-1.34264	0.00122402	0.1689
SP4	-1.04144	0.00122662	0.1689
AGA	0.813358	0.00123919	0.1689
PPDPF	1.25739	0.00125102	0.1689
EDNRB	-1.15645	0.00125472	0.1689
ID1	0.910853	0.00126567	0.169064
B3GNTL1	-0.917984	0.00128381	0.169099
GNG4	1.41135	0.0012854	0.169099
CTAGE4	-1.22485	0.00129575	0.169178
ARL4D	0.98904	0.00136738	0.177198
HLA-DQA1	-1.37472	0.00142644	0.183482
SNORD81	-1.46025	0.00145002	0.18424
ITGA7	-1.36241	0.00145355	0.18424
SCEL	1.24902	0.00148448	0.186212
CD55	1.3337	0.00151274	0.186212
MEOX2	-1.38517	0.00151669	0.186212
CAD	-0.829524	0.00152849	0.186212
RAP2B	0.993231	0.00153013	0.186212
CLDN4	1.38111	0.00153345	0.186212
COL6A5	-1.41982	0.00155086	0.187019
PEAR1	-1.28002	0.00158869	0.190259
MTRNR2L8	1.13493	0.0016113	0.191316
CYP1A2	1.40014	0.00162575	0.191316
MYL6	0.930069	0.00164018	0.191316
FAM131C	1.21311	0.00164158	0.191316
COL4A6	-0.974956	0.00165525	0.191495
TOMM7	0.95344	0.00167346	0.191495
PRKAR2B	-1.12877	0.00168633	0.191495
ZNF613	0.901182	0.00172263	0.191495
ZCCHC17	0.827639	0.00172387	0.191495
CHMP5	0.940069	0.00172459	0.191495
L1CAM	-1.33421	0.0017429	0.191495
PYGB	-0.678761	0.00174983	0.191495
PER3	1.18053	0.00175289	0.191495
FAM3B	1.10224	0.00175666	0.191495
IFT172	-1.03753	0.00176442	0.191495
PCP4L1	1.3	0.00184725	0.199239
MYZAP	1.17195	0.00186168	0.199461
NQO1	1.03015	0.00187228	0.199461
KIAA0922	-0.80828	0.00188852	0.199964
DCST1	-1.30347	0.00191203	0.200241
HIST1H1C	1.06467	0.00192248	0.200241
FREM1	-1.33663	0.00194669	0.200241
GTF2B	0.87223	0.00195343	0.200241
CHMP4C	0.939774	0.00195864	0.200241
KIN	0.639237	0.00196771	0.200241
SEMA3A	-1.36415	0.00198769	0.200241
HOXD9	-1.27183	0.00200431	0.200241
TMPRSS11D	0.935164	0.00201573	0.200241
TRIM16L	1.07043	0.00202398	0.200241
ANK2	-1.11891	0.00203383	0.200241
HAAO	-1.04246	0.00204455	0.200241
EYA2	1.3487	0.00204952	0.200241
SPRR1A	1.3126	0.00205468	0.200241
MEA1	0.634029	0.00206411	0.200241
RSRC2	0.750567	0.00210571	0.203143
UBC	1.04564	0.00216012	0.20724
DGAT2	1.1903	0.00217821	0.207828
PLCD4	-1.01925	0.00222811	0.209785
ALOX12	1.39323	0.00223002	0.209785
VTRNA2-1	1.3742	0.00223497	0.209785
SARNP	0.93013	0.00228811	0.213618
DAPL1	0.970129	0.00235141	0.217207
SPRR2D	1.33818	0.00235156	0.217207
AVIL	-0.98022	0.00244953	0.225045
ETNK2	1.34627	0.00246234	0.225045
TACSTD2	1.11264	0.0025743	0.234045
ATOX1	0.863807	0.00259148	0.234381
HIST1H3D	1.30752	0.00261394	0.234871
CNFN	1.31824	0.00262395	0.234871
TP53INP2	1.22446	0.00265456	0.234976
SOST	1.36834	0.00266516	0.234976
THSD4	-0.870467	0.00268997	0.234976
PNPLA8	0.920985	0.00273103	0.234976
MCM5	-0.783677	0.00273124	0.234976
LINC00341	-1.10954	0.00274414	0.234976
ATG4A	0.712327	0.00274889	0.234976
FABP12	1.08797	0.00276208	0.234976
TP53TG1	0.799838	0.0027958	0.234976
PPIG	0.776944	0.00280424	0.234976
RPS29	1.03584	0.00281949	0.234976
NDEL1	1.11278	0.00282182	0.234976
QTRT1	-0.945997	0.00282197	0.234976
SCN4B	-0.933174	0.00282509	0.234976
NTRK3	-1.36875	0.00283514	0.234976
BAG3	1.29076	0.00284164	0.234976
TAX1BP1	0.8992	0.00286237	0.235569
RPS6KL1	-1.282	0.00288579	0.235709
PLCL1	-1.20375	0.00290755	0.235709
CCDC40	-1.12126	0.00291544	0.235709
ADH7	1.17695	0.00291837	0.235709
TMEM40	0.96172	0.00294281	0.236582
TCEAL2	-1.32329	0.00297787	0.237577
IL1RAPL1	1.35021	0.00298788	0.237577
CSTB	1.23787	0.00301037	0.237577
PSCA	1.35994	0.00301587	0.237577
CYP26A1	1.32496	0.00305182	0.237577
TMEM256	0.947562	0.00305198	0.237577
COX16	1.0273	0.0030568	0.237577
ALDH1A1	1.35154	0.00307188	0.237577
VAV2	-0.861619	0.00308626	0.237577
MST1P2	-1.24348	0.00311671	0.237577
MPZ	-1.35467	0.00312605	0.237577
GABRA4	-1.34773	0.0031326	0.237577
LNX1	0.963169	0.00313303	0.237577
CHIC2	0.700034	0.00320742	0.24216
GPX3	1.29906	0.00326924	0.245759
PEG10	-1.32091	0.00335075	0.247198
YIPF1	0.633937	0.00335295	0.247198
PKMYT1	-0.810772	0.00335695	0.247198
TGM7	1.29223	0.00336002	0.247198
SUSD5	-1.34443	0.00336792	0.247198
ABCA9	-1.26891	0.00337379	0.247198
ATP6V1D	0.940914	0.00341874	0.249439
PNP	0.812289	0.00356814	0.25847
DKK2	-1.31703	0.00360782	0.25847
CHTF18	-1.04191	0.00361389	0.25847
FBXO48	0.971447	0.0036231	0.25847
GPR17	-1.32305	0.00364661	0.25847
CREB3L2	0.714361	0.00365316	0.25847
HPSE2	-1.33023	0.00365683	0.25847
RSPO4	-1.32123	0.00366159	0.25847
DOCK8	-0.747329	0.00375507	0.262155
RADIL	-1.3227	0.00378158	0.262155
TMEM178A	-1.24957	0.00378616	0.262155
LIMS2	-1.18019	0.00378724	0.262155
CHGA	-1.327	0.00378928	0.262155
TMEM45A	0.970121	0.00381741	0.263053
GNAS	0.628412	0.00386777	0.263694
GTSE1	-1.01297	0.00386926	0.263694
KCNH6	-1.25533	0.00390543	0.263694
SLFN11	-0.890542	0.00391786	0.263694
GSTM5	-1.3136	0.00391803	0.263694
ATP5I	0.962134	0.00392476	0.263694
SHANK2	1.11482	0.00393302	0.263694
LGALSL	1.16966	0.00403857	0.266476
DNTTIP2	0.831333	0.00406734	0.266476
DBP	1.00206	0.00406773	0.266476
BBOX1	0.895107	0.00406846	0.266476
KRT20	-1.31178	0.00406913	0.266476
LINC01136	-1.31694	0.00407203	0.266476
TMEM43	-0.571922	0.00408192	0.266476
VILL	-0.819793	0.00411005	0.267307
CSTA	1.09465	0.00413896	0.268183
MIR23B	-1.29139	0.00417712	0.268664
TAF10	0.705066	0.00418462	0.268664
COX5A	0.710386	0.0041985	0.268664
CLDN11	-1.23304	0.00420827	0.268664
SOD3	-1.22569	0.00428331	0.271682
NCAPD2	-0.771674	0.0043002	0.271682
ATP6V0B	0.686799	0.00430248	0.271682
ZFAND2A	1.20992	0.00433311	0.272625
CNST	0.51318	0.00438062	0.27418
GCKR	1.30516	0.00438941	0.27418
GDA	1.29225	0.00443511	0.276042
TPST2	0.537646	0.00448812	0.278343
FAM25BP	1.1765	0.00452764	0.278915
SGK1	0.601527	0.00456674	0.278915
TMEM59	0.672489	0.00459516	0.278915
PLSCR4	-0.717012	0.00459941	0.278915
COX17	0.872233	0.00461958	0.278915
WNT3	-1.07195	0.00467409	0.278915
STEAP4	1.09915	0.00468483	0.278915
JAG2	-0.839307	0.00468814	0.278915
PRPF18	0.855848	0.00470998	0.278915
KLK13	1.21744	0.00472254	0.278915
SENCR	-1.26855	0.00477709	0.278915
NPDC1	-0.953758	0.00478142	0.278915
NTAN1	0.509134	0.0048304	0.278915
HCN2	1.27997	0.00484496	0.278915
XRCC3	-1.03786	0.00486162	0.278915
CRHBP	-1.28309	0.00486306	0.278915
ALDH2	-0.623479	0.00488507	0.278915
CLPX	0.748166	0.0048861	0.278915
KLK12	1.25298	0.00488675	0.278915
UBL5	0.862752	0.00489963	0.278915
NR2F6	0.943864	0.00490888	0.278915
LCA5	0.836789	0.0049314	0.278915
MIF-AS1	-1.06151	0.00493949	0.278915
HERC6	0.969592	0.00494554	0.278915
BEX4	0.801314	0.00494962	0.278915
MIR647	-1.26999	0.00495187	0.278915
SHFM1	0.930257	0.00498146	0.278915
NEFH	1.15608	0.00499237	0.278915
MAP1LC3A	1.08393	0.00499322	0.278915
SLC44A5	1.17255	0.00499487	0.278915
PCSK9	-0.960051	0.00500549	0.278915
F10	-1.24074	0.00501131	0.278915
IRX3	1.05704	0.00512478	0.282957
TDRD7	0.629094	0.0051292	0.282957
ABO	1.20475	0.00513405	0.282957
DUSP8	1.2806	0.00515637	0.282957
TGM3	1.23462	0.00516541	0.282957
SBSN	1.1586	0.00520473	0.283426
XBP1	0.839438	0.00522312	0.283426
NKAIN1	1.17457	0.00524354	0.283426
BLOC1S1	0.802195	0.00525711	0.283426
ZNF565	0.740578	0.00526427	0.283426
KCTD11	1.16458	0.00527989	0.283426
SAMD9	1.09867	0.00531437	0.283426
PFAS	-0.739181	0.00531746	0.283426
RBP1	1.12621	0.00532087	0.283426
SNORA53	-1.2737	0.00534908	0.283594
BTBD10	0.80014	0.00535668	0.283594
NCCRP1	1.2168	0.00538157	0.284046
ADAM23	0.969252	0.00542231	0.285329
SNCA	0.833285	0.00544956	0.285497
LINC01004	-1.1069	0.00546312	0.285497
SDF2	0.681559	0.00547484	0.285497
MAOB	-1.04076	0.00550174	0.286041
HRC	-1.26915	0.00554445	0.287401
CYP1A1	1.1632	0.00562079	0.288445
PDK4	-1.23743	0.00563951	0.288445
LYPD5	1.22763	0.00564061	0.288445
DNMT1	-0.661304	0.00566864	0.288445
MROH6	1.10526	0.00567832	0.288445
SERPINB6	0.733741	0.00567923	0.288445
SESN2	1.07391	0.00568085	0.288445
TLCD2	0.770466	0.00571025	0.289092
PDE3A	-1.1988	0.005737	0.289136
LINC00893	-1.2062	0.00574578	0.289136
PSENEN	0.783305	0.00578642	0.289136
FNDC4	0.99456	0.00579239	0.289136
DCAF16	-0.677448	0.00579437	0.289136
C16orf86	-1.03363	0.00588151	0.292002
NRBF2	0.790402	0.00591085	0.292427
TMEM160	0.824497	0.00593086	0.292584
DICER1-AS1	-0.935097	0.00594864	0.292629
MPZL3	0.867139	0.00598835	0.293433
CABLES1	-0.795384	0.00602852	0.293433
C5AR2	1.24729	0.00606132	0.293433
TUSC2	0.641274	0.00606259	0.293433
SCARA3	-0.816675	0.00606813	0.293433
GPR158	-1.25496	0.00608736	0.293433
HIST1H2BC	1.13395	0.00610038	0.293433
C1orf95	-1.24169	0.00611352	0.293433
PDE2A	-1.05891	0.00613216	0.293433
ILF3	-0.601067	0.00613396	0.293433
ARHGEF3	0.565016	0.00615384	0.293458
DLG1	0.653831	0.00622116	0.293458
UOX	1.22616	0.00622655	0.293458
MXD1	1.14456	0.00623108	0.293458
HOTAIRM1	-1.17305	0.00624231	0.293458
PMP2	-1.25171	0.00625218	0.293458
CHORDC1	0.80752	0.00625279	0.293458
FAM83A	1.20087	0.00628082	0.29398
TSC22D2	1.14316	0.00632465	0.294991
MACC1	0.923889	0.0063364	0.294991
SOWAHB	1.24874	0.00638549	0.296481
C7	-1.24558	0.00642077	0.297325
SORCS1	-1.24331	0.00645099	0.29793
OIP5-AS1	0.840904	0.0065097	0.299079
TH	-1.17789	0.00651734	0.299079
PYGL	0.796041	0.00652839	0.299079
NPEPPS	0.810723	0.00654478	0.299079
SPAG17	0.990025	0.00659081	0.300392
CTAGE15	-1.22335	0.00661542	0.300522
AGAP1-IT1	1.24322	0.0066351	0.300522
ADIPOR2	0.811842	0.00664866	0.300522
CSPG4	-1.00296	0.00667488	0.300522
S100A14	0.9268	0.00671542	0.300522
PROS1	0.542262	0.00673351	0.300522
SYNPO2L	1.20861	0.00675991	0.300522
ILF3-AS1	-0.647733	0.00676208	0.300522
SERHL	-1.24111	0.00676952	0.300522
LEMD1	1.06165	0.00679997	0.300522
METRNL	1.1127	0.00681212	0.300522
NRBP1	0.60228	0.00683826	0.300522
PGBD5	1.14417	0.00687007	0.300522
MIR1254-1	-1.20106	0.00687313	0.300522
LRIG1	-0.765096	0.006882	0.300522
HTR3B	1.20075	0.00691034	0.300522
CYP3A5	1.099	0.00691876	0.300522
LDB3	-1.2373	0.00694058	0.300522
PRDX1	0.775567	0.00696483	0.300522
RAB3IP	0.71663	0.00696842	0.300522
S100A11	0.9289	0.00699993	0.300522
COX5B	0.858813	0.0070128	0.300522
KCNIP4	-1.07394	0.0070172	0.300522
C16orf87	0.811086	0.00701739	0.300522
GAS6-AS1	-1.2335	0.00702632	0.300522
PRDM16	-1.23307	0.00705333	0.300936
FGD5	-1.00745	0.00708042	0.301319
CYSRT1	1.12132	0.00710844	0.301319
ING2	0.723812	0.00711435	0.301319
HES1	0.752156	0.00715754	0.301356
ZNF555	0.661445	0.00716015	0.301356
ZNF426	0.825122	0.0071673	0.301356
LRP4-AS1	-1.18065	0.00721808	0.3023
SLC15A2	1.17632	0.00722456	0.3023
RSC1A1	0.708812	0.00725571	0.302873
FAM69B	-0.878362	0.0072827	0.303271
DSCC1	-0.855681	0.00730157	0.303329
RGS5	-1.0331	0.00738265	0.305966
BHLHE40	1.05662	0.00749123	0.309727
CARD16	0.984018	0.0075523	0.31151
ZCCHC6	0.88482	0.0075785	0.31185
BMX	-1.10433	0.00763259	0.313333
RNF208	1.05	0.00767202	0.314209
CASQ2	-1.20717	0.00772472	0.314334
S1PR3	-0.951473	0.00777109	0.314334
VAMP3	0.631816	0.00777395	0.314334
CNGA1	0.860243	0.00778023	0.314334
ASXL3	-1.21705	0.00778107	0.314334
SPRR3	1.19465	0.00782408	0.314334
GLRX	0.930895	0.00784994	0.314334
NNAT	-1.12763	0.00785477	0.314334
SLC1A4	-0.826727	0.00785597	0.314334
FXYD3	0.871358	0.00785608	0.314334
EBF1	-1.04826	0.00790337	0.315309
ZNF823	0.819589	0.00796876	0.315309
NDUFS4	0.855227	0.00797269	0.315309
HDAC1	0.608588	0.00801347	0.315309
SEMA3G	-1.11561	0.00802293	0.315309
IFIT5	0.835352	0.00804955	0.315309
PEA15	0.660503	0.0080589	0.315309
ATP6V0C	0.905114	0.00805969	0.315309
LIG1	-0.782513	0.00807734	0.315309
SERINC2	0.987496	0.00809434	0.315309
TMEM217	1.13539	0.00809607	0.315309
TONSL	-0.772968	0.00811651	0.315309
KIAA1755	-1.21325	0.00813565	0.315347
AIG1	0.690626	0.00815525	0.315403
RPS10	0.936521	0.00817932	0.315596
PI16	-1.20359	0.00819699	0.315596
SULT1C4	-1.21194	0.00821478	0.315596
SMC1A	-0.546261	0.00823496	0.315674
IFIT1	1.07917	0.00826456	0.31611
TMEM258	0.857283	0.00837142	0.319494
UBA6	0.627562	0.00843019	0.319641
APBB1	-0.865469	0.0084396	0.319641
TNFRSF10D	-0.970382	0.00844926	0.319641
RCC1	-0.604686	0.00845552	0.319641
TPRG1	0.992101	0.00846732	0.319641
TGM1	1.18478	0.00851327	0.319672
SLC7A1	-0.582424	0.00851533	0.319672
POLE	-0.81677	0.0085769	0.319672
CRB3	0.950599	0.00859143	0.319672
C16orf74	-0.761551	0.00859633	0.319672
FIP1L1	0.47876	0.00860586	0.319672
SULT2B1	1.15347	0.00862947	0.319672
KCNG2	1.18526	0.00863381	0.319672
OSTF1	0.660034	0.00868195	0.32077
PVRIG	-1.14836	0.00872428	0.32165
WDR17	-1.18624	0.00876163	0.322343
AMPD3	0.536082	0.00878874	0.322656
UQCRQ	0.913775	0.00882757	0.322879
SCN7A	-1.20008	0.00885279	0.322879
TRAF5	-1.00044	0.0088609	0.322879
ME1	0.989419	0.00888448	0.322879
CLN6	-0.603214	0.00888778	0.322879
WNT16	-1.19391	0.00893734	0.323693
PDZRN3	1.15113	0.00894746	0.323693
EML6	-0.716196	0.00899048	0.324573
RASSF5	0.723055	0.00903569	0.324663
CAP1	0.611755	0.00904838	0.324663
ZFAS1	0.885675	0.00904905	0.324663
NR2C2AP	-0.52667	0.0090857	0.325076
SMIM14	0.742728	0.00913963	0.325893
NUDT3	1.09177	0.00917346	0.326429
DMKN	1.01453	0.00921393	0.326911
CDA	1.17951	0.00922468	0.326911
NPW	1.04854	0.0092583	0.32703
MIR1914	-1.18871	0.00928928	0.32703
MTRNR2L2	0.867855	0.0093333	0.32703
PDZRN3-AS1	1.17887	0.00935298	0.32703
CFI	1.12763	0.0093559	0.32703
KIF12	-1.18805	0.00935804	0.32703
FLRT1	-1.1916	0.00935987	0.32703
ABCG1	0.919906	0.00940265	0.327616
GATA6	-1.18915	0.00943497	0.327616
TPM4	0.80478	0.00944315	0.327616
TMEM62	0.4763	0.00945211	0.327616
CALCOCO2	0.63885	0.00949476	0.328008
SNORD42A	-1.1485	0.00950515	0.328008
JPH1	1.12514	0.00952008	0.328008
NPHP3-ACAD11	-1.18805	0.0095606	0.328516
SLC43A1	-1.0322	0.0096223	0.328516
DLL1	-0.77439	0.00962634	0.328516
KCNA2	-1.18395	0.00963418	0.328516
HSPB1	0.978865	0.00967179	0.328516
UGDH	0.830615	0.00968411	0.328516
SOX5	-1.08613	0.00968415	0.328516
LINC01133	0.750787	0.00969197	0.328516
LAMA5	-0.93608	0.00970508	0.328516
DCLK1	-1.12661	0.00977503	0.33024
TMEM206	0.606541	0.00985612	0.332333
S100A10	0.713053	0.0099063	0.333378
SRRM3	1.01378	0.00998178	0.334815
HES4	0.74636	0.0100267	0.334815
WHAMMP1	-0.8982	0.0100557	0.334815
SYN2	-1.16221	0.0100567	0.334815
GNL2	0.681032	0.0100766	0.334815
ENO3	-1.06138	0.0100895	0.334815
MRPL40	0.760967	0.010107	0.334815
ILDR1	0.870603	0.0101152	0.334815
CDKL1	-0.776209	0.0101225	0.334815
ITPR1	0.915858	0.0101552	0.335256
HEPHL1	1.07594	0.0102037	0.336217
LHFPL4	-1.17264	0.0102252	0.336287
OPRL1	-1.08881	0.0102636	0.336913
CCDC39	-0.998026	0.0103233	0.338235
MEX3D	0.937975	0.0103573	0.338325
RNASEL	0.601609	0.0103701	0.338325
IGF2BP3	1.15414	0.0103919	0.338325
GPX2	1.0484	0.0104342	0.338325
BAMBI	1.13592	0.0104673	0.338325
SGCA	-1.07453	0.0105576	0.338325
ARMC12	-1.17189	0.010561	0.338325
B3GNT8	1.0788	0.0105628	0.338325
SLCO4A1	1.14175	0.0105947	0.338325
CPNE9	-1.08451	0.0105996	0.338325
IFI6	1.15871	0.0106031	0.338325
MIR600HG	-0.827755	0.0106376	0.338325
SLC9A3R1	0.884759	0.0106383	0.338325
LYPD2	1.16419	0.0106579	0.338325
NDP	-1.08555	0.0106581	0.338325
PLOD3	-0.744979	0.0106735	0.338325
RAB11FIP1	1.09784	0.0106904	0.338325
PARP3	-0.684291	0.0106949	0.338325
ADAMTSL1	-1.15378	0.0107148	0.338325
MGLL	1.05993	0.0107183	0.338325
HSDL2	0.737587	0.0107489	0.338325
NAMPT	0.857274	0.0107547	0.338325
MCM7	-0.596628	0.0107967	0.338808
LIPN	1.07782	0.0108099	0.338808
H6PD	-0.659421	0.0108286	0.338808
SMYD5	-0.596172	0.0108828	0.339627
FAM25A	1.09132	0.0108939	0.339627
MGAT3	-1.05521	0.0109637	0.340929
RRAGD	0.779685	0.0109899	0.340929
DBI	0.908479	0.0110246	0.340929
PRKDC	-0.575766	0.0110388	0.340929
TMEM54	0.874328	0.0110418	0.340929
ELF5	1.12402	0.0110534	0.340929
SRXN1	0.77151	0.0110988	0.341242
ABLIM2	1.01016	0.0111257	0.341242
DEDD2	0.826147	0.0111481	0.341242
LINC01214	1.16327	0.0111503	0.341242
PPIL4	0.56999	0.0111618	0.341242
GFOD1	1.01874	0.0112013	0.341531
RPL41	0.860454	0.0112106	0.341531
RIT1	0.599963	0.0112464	0.341606
TAF13	0.752895	0.0112524	0.341606
POLB	0.793458	0.0113165	0.342481
TMEM238	0.857929	0.0113356	0.342481
LINC00491	1.15918	0.0113436	0.342481
DMC1	-0.92653	0.0113624	0.342481
ACAT2	0.616409	0.0113799	0.342481
CPT1A	-0.634888	0.011431	0.343424
INF2	-0.623317	0.011468	0.343942
TMED3	0.627632	0.0114962	0.344191
PLEKHA5	0.757447	0.0116414	0.347465
CLDN1	1.01201	0.0116455	0.347465
LINC01010	0.812368	0.0116961	0.348003
MAP7D1	1.03183	0.0117084	0.348003
ZNF35	0.678657	0.0117428	0.348003
KCTD12	-0.956782	0.0117664	0.348003
GABRD	-1.15333	0.0117927	0.348003
ST6GAL1	-0.85295	0.0118012	0.348003
RCCD1	-0.676681	0.0118038	0.348003
TDRD5	-1.08486	0.0118264	0.348078
C21orf58	-0.958276	0.0118903	0.348623
CECR2	1.14875	0.011904	0.348623
UBE2R2	0.601449	0.0119052	0.348623
TSPAN11	-1.06703	0.0119357	0.348852
KLK10	1.01856	0.0119532	0.348852
FGF11	0.868918	0.0119925	0.349412
NPTXR	-1.07498	0.0120248	0.349767
WDR90	-0.886566	0.0120665	0.349942
SBDS	0.659154	0.012085	0.349942
MIR3934	-1.1389	0.0120913	0.349942
SH3BGRL2	1.02708	0.0121119	0.349955
NDUFA1	0.806888	0.0121433	0.350029
CXCL16	0.840426	0.0121548	0.350029
DDX12P	-0.990725	0.0121897	0.350454
CRIPAK	-0.781736	0.0122357	0.350704
EDNRA	-0.93719	0.0122683	0.350704
EPHX3	0.951638	0.0122951	0.350704
FOXM1	-0.737902	0.0122975	0.350704
AOC3	-1.08537	0.0123125	0.350704
SLC6A4	-0.771179	0.0123196	0.350704
RDH14	1.05839	0.0123667	0.351254
ARHGAP29	-1.01501	0.0123935	0.351254
COX14	0.764637	0.0123996	0.351254
IFFO2	1.10926	0.0124331	0.351629
SHROOM3	1.13912	0.0124808	0.352333
AQP7P1	-1.14409	0.0125553	0.352333
GOLGA5	0.50607	0.0125775	0.352333
RNF141	0.813625	0.012598	0.352333
TTC9	1.05921	0.0126018	0.352333
SSTR1	-1.04622	0.0126296	0.352333
ARF4	0.716543	0.0126319	0.352333
GALNT1	0.738521	0.012669	0.352333
IRF6	0.663169	0.012679	0.352333
IK	0.566313	0.012711	0.352333
FHL5	-1.14191	0.0127114	0.352333
MYO15B	-1.05797	0.0127408	0.352333
SRRM5	-1.12111	0.0127668	0.352333
RBM39	0.54067	0.0127679	0.352333
AQP3	0.908752	0.0127734	0.352333
CEBPB	0.821449	0.0127996	0.352333
ADCY1	-1.03803	0.0128119	0.352333
EPHA2	1.08063	0.0128521	0.352333
EIF2B2	0.661261	0.0128562	0.352333
PRPF19	-0.392109	0.0128638	0.352333
TMPRSS3	-1.08568	0.0128982	0.352719
PELI1	0.967173	0.012921	0.352788
SH3GL3	0.968864	0.0129933	0.352923
PHLDA3	0.748677	0.0130351	0.352923
OSGIN1	1.09691	0.0130743	0.352923
SLC35C1	0.971081	0.0130803	0.352923
IL12RB2	-1.03819	0.0130958	0.352923
TCEB2	0.716049	0.0131015	0.352923
VPS41	0.752087	0.0131042	0.352923
NECAP2	0.481221	0.0131168	0.352923
ENSA	0.625434	0.0131456	0.352923
NDUFB1	0.887219	0.0131496	0.352923
IFI27L2	0.743142	0.0131518	0.352923
CD68	1.02434	0.0131727	0.352923
ISG15	1.12484	0.0131902	0.352923
SNORD18C	-1.13511	0.0132139	0.352974
COL18A1	-0.783534	0.0132464	0.352974
YJEFN3	-1.08553	0.013253	0.352974
ZNF561-AS1	0.687443	0.0132992	0.35319
PRDX5	0.647455	0.0133294	0.35319
CHAMP1	-0.615777	0.0133452	0.35319
ST6GALNAC3	-0.981615	0.0133697	0.35319
KIF27	0.642899	0.0133793	0.35319
LINC01089	-0.962264	0.0134126	0.35319
RASAL1	1.01481	0.0134129	0.35319
TRAF1	-0.894018	0.0134239	0.35319
MXRA5	-0.851735	0.0134853	0.353654
RFXAP	-0.889207	0.0134898	0.353654
ADD3	0.537336	0.0135026	0.353654
UQCRB	0.870883	0.013569	0.354179
TOM1	0.923107	0.0135922	0.354179
TOP1	0.764163	0.013603	0.354179
DTYMK	-0.507826	0.0136042	0.354179
DBF4B	-0.839082	0.013634	0.354422
PABPC1L	-0.967867	0.0136733	0.354913
TCOF1	-0.556363	0.013709	0.355064
NRGN	-0.964185	0.01372	0.355064
PDF	0.927217	0.0137903	0.356353
NOP10	0.743622	0.0139102	0.358384
FAM151B	0.930882	0.0139332	0.358445
PTOV1-AS2	-1.0301	0.0139816	0.358452
PLA2G7	1.12681	0.0139894	0.358452
C1orf115	-0.861308	0.0139954	0.358452
PLEKHD1	1.12323	0.0140423	0.359082
MIR221	0.803088	0.0140657	0.359082
KAZN	0.727189	0.0140821	0.359082
UQCRC2	0.581852	0.0141046	0.35913
LRRC42	0.645913	0.0141731	0.359872
ADCY4	-1.04525	0.0141853	0.359872
C2orf81	-0.905101	0.0141959	0.359872
UCA1	1.11269	0.0142479	0.360574
PSMC6	0.767569	0.0142684	0.360574
GFPT1	0.64025	0.0142859	0.360574
TSC22D1	0.932987	0.0143384	0.361373
SLC9A9	0.697177	0.0144279	0.363103
STX8	0.70947	0.014457	0.363309
C12orf40	1.07499	0.014486	0.36351
CHAF1B	-0.77384	0.0145892	0.364843
GDPD5	-1.01965	0.0145896	0.364843
BCL3	0.94764	0.0146038	0.364843
C1orf122	0.524239	0.0146261	0.364843
TP53I3	0.786129	0.0146442	0.364843
PSMC2	0.736167	0.0147178	0.36499
MIR27B	-1.04014	0.014719	0.36499
ORMDL2	0.78298	0.0147223	0.36499
GNG5	0.751984	0.0147341	0.36499
CCDC17	-1.08538	0.0147637	0.365202
ANXA1	1.03381	0.0148212	0.365623
IFI27	0.970009	0.0148229	0.365623
TRIP4	0.596179	0.0148817	0.365842
DPY19L3	-0.559032	0.0148832	0.365842
FAT4	-1.00614	0.014895	0.365842
AQP1	-0.925784	0.014916	0.365842
ZMAT2	0.695701	0.0149593	0.365902
MAPK11	-0.809051	0.0149606	0.365902
COX7A2	0.858614	0.0150173	0.366772
ECSIT	-0.491565	0.0150855	0.367922
PFDN2	0.671283	0.0151668	0.368422
BCS1L	-0.648301	0.0151726	0.368422
SRPX2	0.972636	0.0152054	0.368422
SENP3-EIF4A1	-1.02059	0.0152156	0.368422
STK32C	-0.670232	0.0152166	0.368422
CRNN	1.10372	0.0152455	0.368422
COCH	-1.11255	0.0152554	0.368422
HEBP2	0.728343	0.0152932	0.368422
KIF13B	1.02641	0.0153077	0.368422
CROCCP3	-0.843313	0.0153182	0.368422
KRTDAP	0.897106	0.0154265	0.370514
CDT1	-0.69044	0.0154712	0.371075
WIPI1	0.711029	0.0155089	0.371178
RNF10	0.599753	0.0155183	0.371178
CHPT1	-0.822394	0.0155508	0.371444
NDUFB3	0.833779	0.0156071	0.37194
SERPINB5	0.823156	0.0156144	0.37194
GSTO2	0.703815	0.0157109	0.373727
ACSS1	-0.652432	0.015754	0.374227
PPIEL	-0.987561	0.0157915	0.374227
NLGN4X	-1.10105	0.0157966	0.374227
ADAM22	-1.03212	0.0158416	0.374684
SMIM4	0.740532	0.0158607	0.374684
MCM3	-0.731627	0.0158844	0.374684
SRP14	0.648747	0.0159075	0.374684
EMC3	0.714783	0.0159447	0.374684
INPP4B	0.851324	0.0160019	0.374684
CRIP2	-0.801976	0.0160036	0.374684
CDCA7	-0.956155	0.0160061	0.374684
INAFM2	0.783612	0.0160101	0.374684
HTATSF1P2	-0.951649	0.0160452	0.375
KRT222	1.10342	0.0161106	0.376021
FKBP2	0.581235	0.0161329	0.376038
EFCAB2	-0.844484	0.0161636	0.376247
ZNF165	0.733371	0.0162159	0.37696
ANGPT4	-1.00172	0.0162596	0.37747
CRABP1	-0.952519	0.0162938	0.37776
ZNF398	0.471586	0.0163682	0.378304
TMEM39A	0.566829	0.0163741	0.378304
C19orf54	-0.725392	0.0164527	0.378304
COMMD7	0.444277	0.0164715	0.378304
OASL	1.06996	0.0164899	0.378304
CAGE1	1.05292	0.0164996	0.378304
CLDND1	0.692468	0.0165043	0.378304
RIPK4	0.80151	0.0165097	0.378304
COX7B	0.914268	0.0165134	0.378304
RARA-AS1	0.991314	0.0165697	0.378626
RPL24	0.755642	0.0165786	0.378626
HIST1H2BJ	1.00727	0.0165928	0.378626
CSAD	-0.953515	0.0167081	0.380607
IFI44	0.956351	0.0167235	0.380607
GPM6B	-0.771716	0.0167938	0.38086
UGCG	0.908933	0.0168059	0.38086
POLR2J3	1.05083	0.016821	0.38086
EMILIN3	-1.02978	0.0168325	0.38086
AGT	-1.0888	0.0168443	0.38086
DNAJB1	0.895381	0.0168922	0.381447
BCAS1	1.08112	0.0169274	0.381746
SMAGP	0.745086	0.0169672	0.381837
RBX1	0.724525	0.0169992	0.381837
C1orf210	0.83295	0.0170251	0.381837
PRRG3	-1.09022	0.0170515	0.381837
LRRC8E	0.919017	0.0170584	0.381837
NUCB2	0.737334	0.0171474	0.381837
MORF4L2-AS1	-1.084	0.0171589	0.381837
CLK1	0.916734	0.017176	0.381837
CIT	-0.803787	0.017215	0.381837
SFI1	-0.745089	0.017224	0.381837
CHAF1A	-0.471753	0.0172345	0.381837
WHSC1	-0.585167	0.0172598	0.381837
PLCE1	-1.04857	0.0173088	0.381837
VASN	1.01721	0.0173216	0.381837
ANKRD9	0.795409	0.0173221	0.381837
OLFM4	-1.04145	0.0173355	0.381837
GPRC5A	1.08506	0.0173511	0.381837
C4orf3	0.713762	0.0173525	0.381837
MRPS21	0.708626	0.0173812	0.381837
PIN4	0.752408	0.0173826	0.381837
FUT3	1.07777	0.0174197	0.381837
CHP1	0.769265	0.0174422	0.381837
HOMER2	0.897054	0.017461	0.381837
RPS27	0.857754	0.0174832	0.381837
RBFA	-0.595894	0.0175038	0.381837
CHST1	-1.00239	0.0175339	0.381837
SH3BGRL3	0.762273	0.0175401	0.381837
ANKHD1	-0.723282	0.0175704	0.381837
DYNAP	1.04083	0.0175706	0.381837
AKAP12	-0.950025	0.0175911	0.381837
WDR26	0.607277	0.01772	0.384154
GGT5	-0.999664	0.0177532	0.384214
VAMP8	0.68108	0.0177676	0.384214
SSPO	-1.07673	0.0177891	0.384214
ARMC6	-0.40791	0.0179285	0.386743
TMF1	0.592107	0.0179968	0.387717
RSPH1	0.806503	0.018029	0.387717
TMPRSS4	1.01604	0.0180569	0.387717
HOPX	0.765923	0.018063	0.387717
COPB2	0.586301	0.0181405	0.3889
C20orf196	0.587387	0.0181828	0.389306
STAU2	0.702183	0.0182291	0.389306
DAD1	0.71281	0.0182861	0.389306
CALHM2	-0.70551	0.0183298	0.389306
GRAMD1B	1.06279	0.0183632	0.389306
CHD1	0.779995	0.0183682	0.389306
ATP5O	0.74844	0.0183845	0.389306
IL36RN	0.957655	0.0183904	0.389306
PCDH1	1.01534	0.0183953	0.389306
CACNB2	-1.00709	0.018403	0.389306
ADM	0.92798	0.018422	0.389306
BDH2	0.759655	0.0184894	0.389306
C15orf59	0.957835	0.0184959	0.389306
S100A9	0.951057	0.0185	0.389306
SSBP3-AS1	-1.07478	0.0185329	0.389306
FLVCR2	0.966946	0.0185633	0.389306
KAT2A	-0.821572	0.0185647	0.389306
BCL2	-0.694352	0.0186073	0.389306
EMC3-AS1	-0.840228	0.0186204	0.389306
GIMAP6	-0.887338	0.0186273	0.389306
SLC31A2	0.742943	0.0186302	0.389306
CCDC64B	0.98966	0.0186853	0.389989
SEC31B	-1.03397	0.0187489	0.390308
PHF23	0.658992	0.0187834	0.390308
MAP1LC3B	0.468753	0.0187871	0.390308
PDZD11	0.664983	0.0187905	0.390308
C19orf43	0.450911	0.0188497	0.390809
DDX11	-0.722941	0.0188828	0.390809
COX6B1	0.708937	0.018943	0.390809
RNF181	0.718778	0.0189485	0.390809
LINC01206	1.0167	0.0189716	0.390809
TMA7	0.736748	0.0189819	0.390809
RHOV	0.536617	0.0190132	0.390809
CDH19	-1.07004	0.0190205	0.390809
HSPB8	1.04001	0.019024	0.390809
GBAP1	-0.995323	0.0190496	0.390809
SCARA5	-1.0202	0.0190637	0.390809
SERPINB2	1.01436	0.0191019	0.390809
PGLYRP4	1.00691	0.0191739	0.390809
DIO3OS	-1.07297	0.0191907	0.390809
RNF187	0.686523	0.0191922	0.390809
HEPACAM2	-1.05972	0.0192315	0.390809
BRAF	0.751358	0.0192406	0.390809
TBX2-AS1	-1.07093	0.0192472	0.390809
MIR17HG	-0.86918	0.0192643	0.390809
SERPINB13	0.831595	0.0192649	0.390809
CYP4F24P	-1.04153	0.0193093	0.390809
SAMD9L	0.785209	0.0193116	0.390809
SLC25A25-AS1	-1.02106	0.0193547	0.390809
TMPRSS11E	1.07228	0.0193548	0.390809
CPNE2	-0.661488	0.0194407	0.391762
HIST1H2BG	0.910034	0.0194471	0.391762
LRRK2	0.850478	0.0194921	0.392214
TSIX	-0.892382	0.0195171	0.392262
CREG1	0.52392	0.0196212	0.393103
TEC	0.768383	0.0196239	0.393103
TEC	0.768383	0.0196239	0.393103
TMIE	0.849512	0.0196973	0.393103
NET1	0.69646	0.019701	0.393103
MSRB2	0.69494	0.019718	0.393103
CYLD	0.584851	0.0197527	0.393103
FBXO34	0.713309	0.0197591	0.393103
NT5M	-0.791503	0.0197601	0.393103
SELENBP1	-0.874215	0.0197846	0.393103
GRM2	-1.02451	0.0197853	0.393103
SCML2	-0.902436	0.019851	0.393608
B2M	0.872248	0.019925	0.393608
GPR89B	0.706405	0.019995	0.393608
RNVU1-20	1.06678	0.0199952	0.393608
TMEM136	-0.839367	0.0200521	0.393608
ELMO1	-0.820388	0.0200882	0.393608
PABPC4	-0.356547	0.0201048	0.393608
CRABP2	0.872055	0.0201318	0.393608
CRMP1	-0.755258	0.0201442	0.393608
FLNA	-0.605859	0.0201457	0.393608
LINC00982	-1.06309	0.0201601	0.393608
CEACAM19	0.834284	0.0201608	0.393608
LZTS1	-0.717771	0.0201787	0.393608
MN1	0.879226	0.0201807	0.393608
CA13	0.641343	0.0201903	0.393608
FAM214B	0.909351	0.0202056	0.393608
MAL	1.05829	0.0202178	0.393608
FGGY	0.515411	0.0202187	0.393608
CEACAM5	1.06233	0.0203002	0.393608
STX2	-0.750344	0.0203549	0.393608
KRT17	0.965311	0.0203842	0.393608
RAB38	0.686119	0.0203851	0.393608
MASP1	-0.918646	0.0203852	0.393608
GNL3	0.723188	0.0203904	0.393608
VSIG10L	1.02594	0.0203977	0.393608
SPAG7	0.472906	0.0204001	0.393608
NPIPA5	-1.05882	0.0204879	0.394385
MB21D2	0.502284	0.0204912	0.394385
MMP24-AS1	0.895149	0.0205085	0.394385
PAN2	-0.763776	0.0205325	0.39441
LGI4	-1.03007	0.0206281	0.395174
HDAC9	-0.846554	0.0206426	0.395174
DLGAP1	-1.05507	0.0206634	0.395174
HERC2P7	-0.860597	0.0206634	0.395174
CST6	1.01313	0.020686	0.395174
MIR614	1.05444	0.0207425	0.395268
ZNF185	0.801117	0.0207489	0.395268
INPP4A	-0.556607	0.0207731	0.395268
CALML3	0.901089	0.0208002	0.395268
CCDC113	-0.629017	0.0208128	0.395268
GSTO1	0.842911	0.0208275	0.395268
MYD88	0.725154	0.0209187	0.395617
PRR22	-0.898731	0.0209348	0.395617
C1orf216	-0.717753	0.020937	0.395617
BEGAIN	-1.05639	0.0209371	0.395617
CELSR1	-0.553787	0.0209677	0.395695
FLNC	-0.954245	0.0209867	0.395695
HIST1H2BD	0.84748	0.0210295	0.395842
KLK8	0.865449	0.0210823	0.395842
NEURL1B	-0.632883	0.0211042	0.395842
PLCG2	0.509528	0.0211082	0.395842
VSIG8	1.01486	0.0211086	0.395842
RC3H2	0.702931	0.0212213	0.397387
NEDD4L	0.776647	0.0212613	0.397387
PSMB7	0.648012	0.0212961	0.397387
GPER1	-0.840082	0.0213226	0.397387
KCTD21	0.811932	0.0213533	0.397387
SORT1	0.872769	0.0213707	0.397387
C10orf10	-0.855229	0.0213764	0.397387
TRIM66	-0.812997	0.0213947	0.397387
EIF4G2	0.59317	0.0213969	0.397387
LMO7	0.907285	0.0214279	0.397538
RPS6KA5	0.753812	0.0214591	0.397691
MCTP2	0.541455	0.0215355	0.397847
NRIP2	-0.925137	0.0215502	0.397847
KLK11	0.828991	0.0215573	0.397847
ADAM33	-1.01869	0.0215591	0.397847
RBFOX3	-0.995871	0.021608	0.398326
MSX2	0.90792	0.0216724	0.399089
STYK1	0.788285	0.0217502	0.400097
ZDHHC13	0.682315	0.0217817	0.400254
CYP2D7	-0.946687	0.0218146	0.400349
KRT40	1.02509	0.0218641	0.400349
PTPN13	0.667735	0.0218689	0.400349
MLIP	0.852057	0.0218978	0.400349
ACTR8	0.435092	0.0219022	0.400349
ZNF90	-0.965992	0.0220082	0.400359
SYP	-0.994583	0.0220239	0.400359
HLA-A	0.930346	0.0220494	0.400359
NRIP1	0.877587	0.0221121	0.400359
REREP3	1.02232	0.0221726	0.400359
RASD2	-1.04764	0.0222596	0.400359
TRIM65	-0.498841	0.0222717	0.400359
UPK1B	1.04403	0.02229	0.400359
MIR3064	-0.929603	0.0222904	0.400359
LRRC20	1.02809	0.0223094	0.400359
PPL	0.98346	0.0223346	0.400359
TIMM8B	0.854493	0.0223445	0.400359
CAPN12	-0.8276	0.0223662	0.400359
UBAP1	0.735186	0.0223677	0.400359
GGT1	0.996458	0.0224118	0.400359
SP6	0.909958	0.0224252	0.400359
GPR146	-0.839866	0.0224477	0.400359
RNF223	1.0467	0.022452	0.400359
ATP6V0E2	-0.695205	0.0224579	0.400359
TET1	-0.874806	0.0225008	0.400359
KIF1C	0.836781	0.022542	0.400359
HARBI1	0.587446	0.0225541	0.400359
WFDC3	1.03537	0.0225834	0.400359
C1orf116	0.894945	0.0225882	0.400359
PSAT1	-0.744654	0.02261	0.400359
COPS6	0.511269	0.0226181	0.400359
VPS25	0.55417	0.0226528	0.400359
PANK3	0.842813	0.022668	0.400359
TSSK3	-1.03105	0.0226904	0.400359
EPB41L5	0.63113	0.0227095	0.400359
UBTD1	0.709775	0.0227325	0.400359
RAC1	0.619937	0.0227482	0.400359
MUT	0.59685	0.0227602	0.400359
SLC43A3	-0.805582	0.0227635	0.400359
NDUFA3	0.536787	0.0227826	0.400359
PALMD	0.774855	0.0228154	0.400359
COX7C	0.806799	0.0228343	0.400359
GPN1	0.599751	0.0228676	0.400359
LINC00443	1.00039	0.0229082	0.400359
SH3TC1	1.02741	0.0229094	0.400359
UHRF1	-0.713018	0.0229262	0.400359
SLC25A21-AS1	-1.03451	0.0229376	0.400359
DNAH14	-0.954292	0.0229635	0.400359
GYLTL1B	-0.763907	0.0229746	0.400359
STX5	0.53859	0.0230063	0.400359
IDI1	0.599105	0.0230221	0.400359
HAGLROS	-0.931923	0.0230378	0.400359
MYH14	0.991088	0.0230407	0.400359
GIPC1	0.768685	0.0230525	0.400359
LINC00381	1.0051	0.0230753	0.400359
PAX9	0.939754	0.0230786	0.400359
FAM46B	0.890204	0.0231228	0.400484
SFTPA2	1.0279	0.0231319	0.400484
MLLT4	0.864559	0.0232087	0.401414
SLC38A11	-0.994709	0.0232752	0.401553
SNORD87	-1.04037	0.0232755	0.401553
ACTR10	0.591939	0.023288	0.401553
CCDC85C	0.83242	0.0233093	0.401553
PPARGC1B	-0.846127	0.0233732	0.402255
KIF18B	-0.772171	0.0234288	0.402732
BMP2	0.849424	0.0234501	0.402732
GRB10	-0.716516	0.0235231	0.402732
ITGB4	-0.621677	0.0235234	0.402732
CRAT	0.872169	0.023539	0.402732
FANCG	-0.555194	0.0235853	0.402732
OSR2	-1.0263	0.0236221	0.402732
PANK2	0.461722	0.0236296	0.402732
MROH2A	-1.0372	0.0236667	0.402732
PAMR1	-1.01345	0.0236693	0.402732
RAD51-AS1	-1.02018	0.0237048	0.402732
PFKM	-0.628694	0.0237127	0.402732
PRSS27	1.02496	0.0237326	0.402732
MIR99AHG	0.67955	0.0237647	0.402732
CCND3	0.554947	0.0237676	0.402732
PRMT7	-0.570327	0.0237922	0.402732
NPC2	0.656637	0.0238773	0.402732
PLCL2	-0.865012	0.0239381	0.402732
ACOT13	0.646393	0.0239527	0.402732
CXorf36	-0.907093	0.0239694	0.402732
CFTR	1.0122	0.0239863	0.402732
ZNF57	0.717466	0.0240045	0.402732
SPATA2L	0.881325	0.0240397	0.402732
FRMD4A	-0.640321	0.0240481	0.402732
STK39	0.728749	0.0240872	0.402732
BPNT1	0.688393	0.0240883	0.402732
C14orf1	0.539573	0.0241269	0.402732
DNAJA2	0.597148	0.0241286	0.402732
EIF1	0.571793	0.0241554	0.402732
SLPI	0.87236	0.0241837	0.402732
ZDHHC23	-0.659685	0.0242055	0.402732
MSTO2P	-0.918207	0.0242255	0.402732
XPC	-0.676417	0.0242458	0.402732
COLGALT1	-0.619675	0.0242541	0.402732
PLBD1	0.816869	0.024289	0.402732
FAM180A	0.916623	0.0242978	0.402732
GRHL1	0.862445	0.024309	0.402732
KRT42P	0.967013	0.0243257	0.402732
CFDP1	0.589005	0.024331	0.402732
ZFPM2	-1.01825	0.0243518	0.402732
GCOM1	1.02707	0.0244069	0.403259
HEXDC	-0.792357	0.0244353	0.403345
FAM83E	1.01786	0.0244971	0.403739
CBX4	0.811615	0.0245239	0.403739
COPZ1	0.463066	0.0245785	0.403739
BMP8A	-1.00868	0.0245803	0.403739
E2F2	-0.624917	0.0245969	0.403739
MRPL17	0.633188	0.0246191	0.403739
ZNF622	0.403661	0.0246219	0.403739
SACS	-0.663738	0.0247048	0.404011
MADCAM1	-1.00373	0.0247326	0.404011
TRIP10	0.906629	0.0247489	0.404011
ZNHIT3	0.670514	0.0247675	0.404011
MIR8072	1.02317	0.024789	0.404011
DUSP14	0.759149	0.0247911	0.404011
CLTB	0.700531	0.0248066	0.404011
IL13RA1	0.54962	0.0248246	0.404011
SDC3	-0.718855	0.024874	0.404436
SLC17A5	0.415922	0.0249125	0.404641
PHLDB3	0.906766	0.0249332	0.404641
TENM1	-1.0215	0.0249876	0.404655
CGN	0.952805	0.0249886	0.404655
PRDM4	0.402835	0.025004	0.404655
SUGP2	-0.706373	0.0250559	0.405117
KALRN	0.924218	0.0251159	0.405709
IL1B	0.99639	0.0252103	0.406567
C2orf54	0.877684	0.0252158	0.406567
FBXO45	0.631896	0.0253248	0.407228
ANXA2	0.637193	0.0253253	0.407228
SNORA9	-1.02063	0.0253272	0.407228
RCOR1	0.815679	0.0253574	0.407337
CALML6	-1.02319	0.0254492	0.40804
TST	0.816971	0.0254861	0.40804
ARPC3	0.696415	0.0254937	0.40804
OVOL1	0.879115	0.025523	0.40804
CAPN6	-0.955746	0.0255245	0.40804
GABARAPL1	0.669197	0.0255422	0.40804
CLIP1	0.835661	0.025576	0.408205
C14orf2	0.816122	0.025732	0.40988
CWF19L2	0.650639	0.0257352	0.40988
B4GALT4	0.509268	0.0257518	0.40988
BRSK2	-1.01762	0.0257852	0.410036
DNALI1	-0.917737	0.0258545	0.410473
RUFY4	-1.0145	0.0258599	0.410473
CST3	0.602483	0.0259181	0.411021
KRCC1	0.686837	0.0259651	0.411053
ADORA3	1.00463	0.0260108	0.411053
TFAP2A-AS1	-0.949878	0.0260306	0.411053
SREK1IP1	0.63564	0.0260323	0.411053
MIR4458HG	0.875395	0.0260458	0.411053
NGRN	0.484884	0.0260622	0.411053
FLVCR1	-0.608043	0.0261765	0.412265
KRT23	0.998768	0.0262007	0.412265
PBDC1	0.656877	0.0262102	0.412265
RIMS3	0.912147	0.0263466	0.412375
NRXN1	-0.949827	0.0263513	0.412375
THSD7A	-0.897934	0.0263838	0.412375
PIM1	0.890836	0.0263887	0.412375
SERTAD2	0.527189	0.0264461	0.412375
MYHAS	-0.89753	0.0264775	0.412375
FAM96B	0.494059	0.0264805	0.412375
DTNB	-0.636587	0.0264907	0.412375
TOP1MT	-0.489843	0.0265049	0.412375
GLA	0.54188	0.0265617	0.412375
PCAT6	0.80385	0.0266166	0.412375
SMIM5	0.824448	0.0266373	0.412375
KCNMB1	-0.866052	0.0266543	0.412375
STX11	0.836262	0.0266594	0.412375
VPS37A	0.511214	0.0266633	0.412375
SIAH2	0.631237	0.026675	0.412375
TFAP2B	-1.01481	0.0267292	0.412375
GSTM1	-0.859674	0.02676	0.412375
PRDM1	1.00549	0.0267971	0.412375
NGDN	0.698207	0.0268098	0.412375
CWC15	0.700324	0.0268187	0.412375
SLITRK3	-0.964534	0.0268217	0.412375
GOLGA8N	-0.838756	0.0268459	0.412375
SETD3	0.405017	0.0268599	0.412375
MAPK10	0.747896	0.0268742	0.412375
RASGRF2	-0.941881	0.0269086	0.412375
MRPL33	0.67182	0.026952	0.412375
KIF21A	0.840523	0.0269608	0.412375
TNRC6C	-0.739198	0.0269676	0.412375
RBPMS2	-0.991596	0.027015	0.412375
RAB5A	0.653696	0.0270351	0.412375
SMARCD3	-0.842864	0.0270498	0.412375
THBD	0.688801	0.0270964	0.412375
STK38	0.407809	0.0271267	0.412375
PALM3	-0.975721	0.0271396	0.412375
TRAP1	-0.468969	0.0271471	0.412375
LINC01268	-1.00606	0.0271659	0.412375
RPS15A	0.792466	0.0271679	0.412375
MTO1	0.36547	0.0272074	0.412375
FAM171A2	0.958809	0.0272241	0.412375
TSGA10	0.682131	0.0272342	0.412375
ARL5B	0.852335	0.0273049	0.412375
MKI67	-0.877137	0.0273167	0.412375
PITX1	0.791086	0.0273561	0.412375
PPP2R1B	0.510238	0.0273581	0.412375
SCN3A	-1.00998	0.0274389	0.412375
NACA	0.626583	0.0274407	0.412375
SLC24A3	0.696058	0.0274829	0.412375
MEDAG	-0.964822	0.027484	0.412375
TANK	0.506864	0.0274956	0.412375
AKIRIN2	0.869346	0.0275019	0.412375
CYP2C18	0.86829	0.0275633	0.412375
ARPC2	0.560312	0.0275758	0.412375
ITIH5	-0.89451	0.0275775	0.412375
PRIMA1	0.859733	0.0275841	0.412375
FAM95C	-0.876364	0.0276145	0.412375
ATP5J2	0.693159	0.0276403	0.412375
FAHD2CP	0.941211	0.0276471	0.412375
SLC7A9	-1.00043	0.0276549	0.412375
VAMP1	-0.898588	0.027658	0.412375
TSG101	0.539007	0.0276658	0.412375
SPIRE1	0.535896	0.0277926	0.413418
EHF	0.643424	0.0278196	0.413418
NDUFA7	0.647412	0.0278408	0.413418
SHB	0.899191	0.0278513	0.413418
THAP7-AS1	-0.789825	0.0278548	0.413418
RSAD2	0.953858	0.0279912	0.414692
CD59	0.718488	0.0280259	0.414692
LIF	-0.996918	0.028027	0.414692
UFC1	0.548401	0.0280606	0.414692
GPR153	0.525053	0.028108	0.414692
TXNDC5	0.976207	0.0281137	0.414692
GLTP	0.81269	0.0281281	0.414692
FOXE1	0.832882	0.0281488	0.414692
MORN2	0.714206	0.0281556	0.414692
LMOD1	-0.990401	0.0282411	0.415599
MROH5	-0.876557	0.0283248	0.415917
RDH5	-0.993867	0.0283665	0.415917
KRT16P3	0.909606	0.0283689	0.415917
C4orf48	0.952277	0.0283767	0.415917
ZNF443	0.736941	0.0283824	0.415917
SUV39H1	-0.452151	0.0284764	0.415917
DECR1	0.552675	0.028479	0.415917
CCDC85A	-0.99345	0.0284929	0.415917
WDR83OS	0.573014	0.0285011	0.415917
KLK9	0.866685	0.0285138	0.415917
CPEB4	0.86373	0.0285681	0.415917
SPSB2	0.614061	0.028624	0.415917
UBXN11	-0.784199	0.0286245	0.415917
UBB	0.608961	0.0286327	0.415917
CDH13	-0.75802	0.0286384	0.415917
C18orf25	0.595744	0.0286507	0.415917
CEBPD	0.755521	0.0286699	0.415917
MX2	0.829496	0.0287733	0.417068
HCAR2	0.859333	0.0288188	0.417291
BZRAP1	-0.872402	0.0288625	0.417291
PPP1R12B	-0.613912	0.0288777	0.417291
B4GALT2	0.379702	0.0288847	0.417291
CSNK1G2-AS1	-0.961798	0.0289556	0.417966
GDF15	0.994211	0.0290086	0.418161
WNK4	0.966352	0.0290172	0.418161
DLL4	-0.857558	0.0291023	0.418953
REP15	-0.904153	0.0291204	0.418953
GTF2H5	0.688864	0.0292574	0.420251
ATP6V1B2	0.589384	0.0292836	0.420251
MRPS36	0.64564	0.0293296	0.420251
BST2	0.991558	0.0293305	0.420251
ALDH4A1	-0.521373	0.0293557	0.420251
PDGFRA	-0.729887	0.0293935	0.420251
PAX3	-0.995795	0.0294342	0.420251
NDUFA6	0.681638	0.0294507	0.420251
SNX11	0.499383	0.0294674	0.420251
CDC26	0.579512	0.029486	0.420251
TRAPPC13	0.591829	0.0295103	0.420251
MRPL51	0.661435	0.0295222	0.420251
IGFN1	-0.969544	0.0295594	0.420251
SYNE2	-0.571062	0.0295626	0.420251
MBD5	0.520649	0.0296119	0.420251
PTRF	-0.49765	0.029619	0.420251
KCNK6	0.715324	0.0296282	0.420251
GFRA1	-0.984357	0.0296651	0.420251
AKR7A3	-0.913152	0.0296737	0.420251
PDLIM3	-0.805981	0.0296946	0.420251
CD24	0.764645	0.0297229	0.420309
KIF22	-0.497945	0.0298092	0.421124
RPL36AL	0.709282	0.0298508	0.421124
CES3	-0.834724	0.0298679	0.421124
C10orf99	0.858997	0.0299175	0.421124
AKAP1	-0.436745	0.0299378	0.421124
GAS6	-0.682884	0.0299468	0.421124
DHX32	0.516809	0.0299746	0.421124
NCR3LG1	-0.925054	0.0299807	0.421124
RPL30	0.715963	0.0299989	0.421124
LINC00592	0.742875	0.0301128	0.421689
TNS3	-0.609644	0.0301467	0.421689
H1F0	0.772211	0.0301875	0.421689
CTSD	0.653193	0.0302223	0.421689
TMEM59L	-0.990596	0.0302268	0.421689
GNB2	0.697235	0.0302877	0.421689
PLS1	0.785319	0.0302879	0.421689
GLUL	0.947422	0.0303078	0.421689
UBE2F	0.645806	0.030308	0.421689
HSPA8	0.690965	0.0303418	0.421689
MIR590	-0.965366	0.0304025	0.421689
IGSF9	-0.647759	0.0304041	0.421689
PDE1B	-0.962988	0.0304121	0.421689
SLC29A2	-0.647386	0.0304233	0.421689
PARP9	0.604932	0.0304449	0.421689
AUTS2	-0.6484	0.0305395	0.421689
TRAPPC4	0.537243	0.0305863	0.421689
SLC6A1	-0.939356	0.0306011	0.421689
ACSBG2	-0.971934	0.0306262	0.421689
IFNGR2	0.428775	0.0306293	0.421689
CLCA2	0.625921	0.0306312	0.421689
SYT7	0.675807	0.0307035	0.421689
LINC00239	0.971589	0.0307091	0.421689
RPL39	0.796706	0.0307192	0.421689
ADAMTS10	-0.966191	0.0307321	0.421689
THOP1	-0.391127	0.0307549	0.421689
SARS2	-0.568304	0.0307606	0.421689
HMGN5	0.721816	0.0307653	0.421689
D2HGDH	-0.805682	0.03077	0.421689
ASIC1	-0.824059	0.0308071	0.421689
IL1RN	0.870672	0.0308252	0.421689
MIR573	-0.931371	0.0308354	0.421689
SDPR	-0.770165	0.0308405	0.421689
RPS24	0.772348	0.0309315	0.42197
CCDC85B	0.865151	0.030955	0.42197
ZNF607	-0.624487	0.0309594	0.42197
NPFF	-0.935394	0.0309828	0.42197
PSEN1	0.43207	0.0310191	0.42197
FAM35DP	-0.97306	0.0310406	0.42197
P2RX7	-0.901646	0.0310521	0.42197
RAB11A	0.577855	0.0310722	0.42197
AP1S1	0.664586	0.0310798	0.42197
MPZL1	-0.514016	0.0311428	0.422149
AMIGO2	-0.751211	0.0311444	0.422149
LIFR	-0.830009	0.0311936	0.422149
CDKN1A	0.857667	0.0311985	0.422149
MIR4785	0.955802	0.0312351	0.422149
KRT16P2	0.913007	0.0312802	0.422149
HSF4	-0.903594	0.0312916	0.422149
NDUFA4	0.778624	0.0312988	0.422149
FAM174A	0.623201	0.0313149	0.422149
FAM3D	0.9715	0.031336	0.422149
DCST2	-0.914461	0.0313635	0.422192
RAB3B	-0.923808	0.0314007	0.422365
C9orf16	0.658221	0.0314609	0.422369
PDE6D	0.489983	0.0315047	0.422369
LINC00330	0.972041	0.0315223	0.422369
FANCA	-0.822484	0.0315496	0.422369
CDO1	-0.970276	0.0315887	0.422369
ECE1	-0.782956	0.0315988	0.422369
NRIP3	0.947145	0.031604	0.422369
COL7A1	-0.860935	0.031632	0.422369
NT5C2	0.727579	0.0316579	0.422369
LINC01204	-0.984439	0.0316649	0.422369
PRX	-0.804092	0.0316685	0.422369
TGFA	0.901463	0.0317038	0.422435
SNORD102	-0.960523	0.0317226	0.422435
HMGCR	0.729717	0.0317492	0.422435
NIPAL4	0.78647	0.0317708	0.422435
LINC00511	0.941108	0.0318541	0.423102
BECN1	0.44915	0.0319207	0.423102
ENTPD3-AS1	0.754754	0.0319253	0.423102
MXD3	-0.734672	0.0319451	0.423102
DBNDD1	0.883944	0.0319793	0.423102
STX3	0.621562	0.0320019	0.423102
MOSPD1	0.567593	0.0320043	0.423102
FOXQ1	0.727423	0.0320227	0.423102
ITGB1BP2	-0.912674	0.0320472	0.423102
SEMA6A-AS1	-0.929767	0.0320646	0.423102
ALOXE3	0.918966	0.0321003	0.423251
ZNF79	0.449062	0.0321456	0.423527
SNORA71C	-0.948835	0.0321867	0.423667
TMEM47	-0.948846	0.032205	0.423667
IQGAP3	-0.764633	0.0322596	0.423898
TMIGD3	0.975391	0.0322806	0.423898
SNORA73B	0.732957	0.0323227	0.423898
JPH2	-0.883786	0.0323599	0.423898
MTERF2	-0.763951	0.0323829	0.423898
PIAS1	0.589155	0.0324003	0.423898
MSS51	-0.920147	0.0324058	0.423898
SLC27A1	-0.80516	0.032421	0.423898
C10orf12	0.691719	0.0324551	0.423898
UTP20	-0.592384	0.032484	0.423898
CHRNG	-0.962309	0.0325216	0.423898
ANKRD31	0.889675	0.0325639	0.423898
TP73	-0.684903	0.0326109	0.423898
UQCC2	0.572244	0.0326366	0.423898
TINF2	0.516639	0.0326619	0.423898
RFFL	0.906886	0.0326816	0.423898
INCA1	-0.776997	0.0326973	0.423898
CARNS1	-0.910733	0.0327018	0.423898
HNRNPLL	0.527774	0.0327053	0.423898
RPL26	0.783835	0.032723	0.423898
TMEM147-AS1	-0.720912	0.0327353	0.423898
S100A16	0.724075	0.0327634	0.423947
NEIL1	-0.828637	0.0328311	0.424131
NSMCE2	0.654446	0.0328382	0.424131
FRMD4B	0.70926	0.0328509	0.424131
MAPK15	-0.919731	0.0329046	0.424509
CARHSP1	0.724745	0.0329637	0.424769
TRIP13	-0.721198	0.0329737	0.424769
AMT	-0.903402	0.0330073	0.424776
CLEC18A	-0.95773	0.0330565	0.424776
GYS2	0.932852	0.0330811	0.424776
CDC20	-0.785426	0.0330902	0.424776
DYNC1I2	0.656599	0.033116	0.424776
PPIF	0.930186	0.033121	0.424776
TENM4	-0.627084	0.0332381	0.425478
EYA1	-0.832958	0.0332893	0.425478
ACAA2	0.636017	0.0332933	0.425478
CNN3	0.757969	0.0333024	0.425478
SLC27A3	-0.734133	0.0333198	0.425478
FGF2	-0.952754	0.0333228	0.425478
FAM114A1	0.546803	0.033411	0.426111
CLDN16	0.895403	0.0334466	0.426111
HEATR1	-0.498399	0.0334683	0.426111
CTAGE5	0.473795	0.0334705	0.426111
VASH2	-0.960161	0.0335232	0.426301
SMCO2	0.817455	0.0335844	0.426301
LINC01402	-0.842814	0.0335906	0.426301
TMLHE	0.487145	0.033648	0.426301
TIMELESS	-0.63123	0.0336611	0.426301
SLC6A14	0.973393	0.0336941	0.426301
PLS3	0.72685	0.0336984	0.426301
FAM184B	-0.716805	0.0337055	0.426301
SLC7A11-AS1	0.966951	0.0337064	0.426301
UQCRH	0.703398	0.0337799	0.426486
KRT32	-0.79017	0.033782	0.426486
DNAJC7	0.499051	0.0338109	0.426486
PPP4R1-AS1	0.920812	0.0338193	0.426486
ATP5J	0.685153	0.0338582	0.426522
ATAD5	-0.765713	0.0338755	0.426522
LSM1	0.613657	0.0339144	0.426522
SNORD79	-0.964641	0.0339204	0.426522
TRAPPC6A	-0.594893	0.0339522	0.426542
ZNF347	-0.538017	0.033976	0.426542
FRMD3	-0.783204	0.0340187	0.426542
COG3	0.511164	0.0340484	0.426542
TIE1	-0.868864	0.0341125	0.426542
GFOD2	0.835951	0.0341129	0.426542
VPS29	0.647427	0.0341137	0.426542
ZEB2	-0.820143	0.0341776	0.426542
PGD	0.698668	0.0342006	0.426542
ATHL1	-0.759736	0.034204	0.426542
CELSR3	-0.907751	0.0342359	0.426542
IGSF10	-0.87945	0.0342396	0.426542
ITGA3	-0.55755	0.0342472	0.426542
RPL37	0.704953	0.0342658	0.426542
SLC29A1	-0.664715	0.0344133	0.426871
RELN	-0.881679	0.0344209	0.426871
GNE	0.743361	0.0344215	0.426871
PGLYRP3	0.891963	0.0344221	0.426871
KHDC1	-0.832458	0.0344223	0.426871
PHF19	-0.547222	0.0344397	0.426871
AP4B1-AS1	-0.953278	0.0344947	0.426955
FBXO38	0.446218	0.0345102	0.426955
SIGLEC17P	-0.833328	0.0345804	0.426955
IL1A	0.949593	0.0346005	0.426955
NYAP2	0.962886	0.034614	0.426955
PALD1	-0.634346	0.0346284	0.426955
ORC1	-0.75421	0.0346945	0.426955
DBR1	-0.443552	0.0347095	0.426955
PNKP	-0.526817	0.0347709	0.426955
CPTP	0.767204	0.034772	0.426955
GIPC3	-0.901884	0.0347784	0.426955
PRDX6	0.495885	0.0348438	0.426955
GRAMD3	0.436724	0.0348932	0.426955
ALK	-0.966776	0.0349237	0.426955
LINC00612	-0.935943	0.0349263	0.426955
FBF1	-0.716711	0.0349563	0.426955
MUC21	0.845916	0.0349565	0.426955
PLEKHH2	-0.785558	0.0349578	0.426955
HCCS	0.511911	0.0349974	0.426955
GJB2	0.820559	0.0350327	0.426955
ADAL	0.745021	0.0350369	0.426955
HMOX2	0.686407	0.0351082	0.426955
PRPF38B	0.424584	0.035117	0.426955
ARRDC3	0.7315	0.0351227	0.426955
ZCRB1	0.553904	0.0351242	0.426955
IVL	0.918889	0.0351247	0.426955
FANCC	-0.735544	0.0351297	0.426955
IL11RA	-0.877492	0.0351578	0.426955
MYNN	0.70492	0.0352002	0.426955
GNAO1	-0.684898	0.0352413	0.426955
KCNK12	0.933971	0.0352529	0.426955
CNR1	-0.929698	0.0352692	0.426955
COPS4	0.627601	0.0353252	0.426955
RSPH3	0.655497	0.0353497	0.426955
OSBPL9	0.405396	0.0353557	0.426955
STK38L	0.65305	0.0353632	0.426955
PEX19	0.431546	0.0353808	0.426955
HMGN3	0.540675	0.0354837	0.427899
GPR1	0.70948	0.0356054	0.428812
NQO2	0.554586	0.0356093	0.428812
DEFB4A	0.944125	0.0356356	0.428812
PRKCA	-0.713082	0.0356687	0.428812
OPTN	0.417356	0.0356829	0.428812
CDH24	-0.769294	0.0357535	0.429271
TRAPPC2B	0.707349	0.0358128	0.429271
SEMA4F	-0.65131	0.0358598	0.429271
EIF6	0.568112	0.03586	0.429271
HSPG2	-0.756689	0.0358623	0.429271
B4GALNT4	-0.928406	0.0359463	0.429411
ABCA2	-0.658002	0.0359967	0.429411
CCDC167	0.617211	0.0360497	0.429411
TAF12	0.59747	0.0360682	0.429411
ZNF330	0.478749	0.0360876	0.429411
RTKN2	0.841678	0.0360929	0.429411
STRN3	0.620183	0.0361039	0.429411
CDH26	0.829892	0.0361547	0.429411
BRCA2	-0.827026	0.0362027	0.429411
TOMM6	0.634403	0.0362068	0.429411
RIOK2	0.617489	0.0362736	0.429411
POLR2J	0.44749	0.0362854	0.429411
IL17REL	-0.875965	0.0363006	0.429411
OVCA2	0.796935	0.0363011	0.429411
DNAJB6	0.602196	0.0363049	0.429411
WNT10A	-0.550066	0.036324	0.429411
KRT13	0.954065	0.0363296	0.429411
WDR61	0.521626	0.036377	0.429411
SMUG1	0.505375	0.0363937	0.429411
CASD1	-0.728665	0.0363944	0.429411
EPHA3	-0.935751	0.0364377	0.429411
RBM47	0.724213	0.0364388	0.429411
LAMTOR1	0.42193	0.0364498	0.429411
BCL7B	0.506458	0.0365356	0.430125
DNAJA4	0.932827	0.03656	0.430125
MAP6	-0.958467	0.0365968	0.430143
ERICH2	-0.956032	0.0366429	0.430143
NAA20	0.621762	0.0366626	0.430143
UGT1A6	0.734336	0.036702	0.430143
CAPN8	-0.87714	0.0367088	0.430143
MMRN2	-0.524919	0.0367172	0.430143
EPHA4	0.545234	0.0367349	0.430143
TSPAN1	0.953341	0.0368032	0.430453
PI4K2A	0.653565	0.0368178	0.430453
RAET1L	0.881399	0.0368631	0.430453
PSG4	0.937853	0.0368667	0.430453
RHPN2	0.939873	0.036909	0.430453
TUBG2	-0.748398	0.0369146	0.430453
CTU1	0.71812	0.0369632	0.430453
PARD6G-AS1	-0.822831	0.0369639	0.430453
ATF6	0.508993	0.0370246	0.430453
DHODH	-0.609004	0.0370303	0.430453
EPS8L1	0.951408	0.037034	0.430453
METAP1D	-0.655528	0.0371157	0.430895
GCNT3	0.916874	0.0371218	0.430895
LINC01336	0.951937	0.0372142	0.431436
LDLRAD2	-0.943686	0.0372376	0.431436
FAM129B	0.783452	0.0372569	0.431436
MTF1	0.780225	0.0372809	0.431436
SLURP1	0.862379	0.0373107	0.431436
RNF125	-0.645421	0.0373363	0.431436
WSCD1	-0.938446	0.0373423	0.431436
TMSB10	0.660417	0.0374401	0.432196
MAX	0.446715	0.0374578	0.432196
ITIH3	-0.953943	0.0374932	0.432318
LRP10	0.815963	0.0375498	0.432485
LSMEM2	-0.871422	0.0375869	0.432485
BPIFC	0.869386	0.0376066	0.432485
ZNRF2	0.680074	0.0376074	0.432485
PLD1	0.634747	0.0376589	0.432571
GABRR2	-0.900742	0.0376647	0.432571
AMOT	-0.666454	0.0376953	0.432636
DCTN6	0.628237	0.0377839	0.433367
TMEM147	0.599386	0.0378276	0.433582
ADCY5	-0.891582	0.0378528	0.433584
STARD9	-0.867731	0.038	0.433797
SPRR2E	0.894505	0.0380307	0.433797
ANKRD42	0.482527	0.0380324	0.433797
HELZ	-0.475214	0.0380329	0.433797
XPNPEP1	0.3433	0.0380356	0.433797
PZP	-0.935989	0.0380739	0.433797
LCMT2	0.616898	0.0380888	0.433797
RNASEH2A	-0.617409	0.0380995	0.433797
PRELID1	0.602491	0.0381098	0.433797
ARID4B	0.575542	0.0381369	0.433797
TP53RK	0.483221	0.0381467	0.433797
ZNF367	-0.809919	0.0381794	0.433797
TMEM125	0.884952	0.0381961	0.433797
BEST4	-0.947934	0.0382671	0.434319
HSPA4L	0.734568	0.0382982	0.434388
HCG22	0.800159	0.0383258	0.434417
FANK1	0.514531	0.0383919	0.434694
TIMM10B	0.422277	0.0384432	0.434694
PREX2	-0.886745	0.0384732	0.434694
NTS	-0.885423	0.0385983	0.434694
ZCCHC5	-0.938162	0.0386197	0.434694
PPP1R3D	0.653861	0.0386393	0.434694
ME3	-0.81057	0.0386541	0.434694
COL23A1	-0.831331	0.038666	0.434694
GPD1L	-0.430731	0.0386694	0.434694
PLA2G3	0.766793	0.0387132	0.434694
PGM2	0.684259	0.0387172	0.434694
DHRS7B	0.433131	0.0387386	0.434694
HS3ST3A1	0.882668	0.0387499	0.434694
ANXA9	0.870705	0.0387623	0.434694
FBXL8	-0.783988	0.0387644	0.434694
AKR1C3	0.748954	0.0387728	0.434694
CYP1B1-AS1	0.848723	0.0387758	0.434694
DCTN2	0.514021	0.0388368	0.434912
CSN3	0.907066	0.0388643	0.434912
EFTUD2	-0.433129	0.0388761	0.434912
HK2	0.78769	0.0388976	0.434912
ZBTB8OS	0.666995	0.0389317	0.434912
SOX10	-0.946639	0.0389455	0.434912
PKD1P6	-0.696812	0.0390069	0.435226
TMBIM1	0.682605	0.0390509	0.435226
FGFR4	-0.816489	0.0390724	0.435226
PDHB	0.576595	0.0391193	0.435226
MIOS	0.618739	0.0392007	0.435226
SHMT2	-0.550378	0.0392211	0.435226
DISP1	-0.687224	0.0392267	0.435226
FAM65C	-0.892267	0.0392353	0.435226
ZNF582-AS1	-0.907511	0.03925	0.435226
KIF24	-0.614451	0.0392628	0.435226
KRT16P1	0.885479	0.0392847	0.435226
DGKD	-0.733766	0.0392862	0.435226
DUSP22	0.572502	0.0393211	0.435226
LYPD3	0.839856	0.0393245	0.435226
RNF25	0.478843	0.0394365	0.435609
ENTPD3	0.578763	0.0394426	0.435609
MRPS18C	0.723837	0.0394986	0.435609
MPP7	0.709178	0.0395027	0.435609
SLC35F3	-0.862141	0.0395897	0.435609
USP32P1	-0.942006	0.0395911	0.435609
RPL22L1	0.804643	0.0395919	0.435609
RBKS	0.565309	0.039594	0.435609
RNA45S5	0.580851	0.0396651	0.435609
PLEKHB1	-0.941832	0.0396951	0.435609
CDK10	-0.504989	0.0397152	0.435609
RGS10	0.65888	0.0397264	0.435609
DESI1	0.464236	0.0397654	0.435609
AUH	0.370564	0.039766	0.435609
IYD	0.924934	0.0397677	0.435609
ACTR5	-0.401684	0.0397831	0.435609
RPF1	0.561431	0.039803	0.435609
DNAJB4	0.850194	0.0398241	0.435609
ACSL5	-0.780257	0.0398589	0.435609
IQGAP2	0.810623	0.0398608	0.435609
CHMP4A	0.426926	0.0400617	0.436886
C1QTNF9	-0.914645	0.0400783	0.436886
WDR20	0.49216	0.040103	0.436886
N4BP3	0.825079	0.0401482	0.436886
PROSER2	0.719438	0.0402175	0.436886
SORD	0.690003	0.0402205	0.436886
AWAT1	0.901464	0.0402254	0.436886
TMEM209	-0.594278	0.0402391	0.436886
GBP3	0.503662	0.0402411	0.436886
TCP11L2	0.601254	0.0402791	0.436886
MCF2	-0.938243	0.0402795	0.436886
RTN1	-0.724692	0.0403597	0.437482
HSBP1	0.636841	0.0403907	0.437545
CACTIN-AS1	-0.931591	0.0404446	0.437562
HVCN1	-0.91557	0.0404581	0.437562
APTR	0.471509	0.0404984	0.437562
CRACR2B	-0.821525	0.0405253	0.437562
ATP6V0D1	0.57971	0.0405939	0.437562
OXER1	-0.888269	0.040606	0.437562
JMJD1C	0.608857	0.0406277	0.437562
ZSWIM4	0.882703	0.0406349	0.437562
PASK	-0.750355	0.0406412	0.437562
PRKXP1	-0.772769	0.040645	0.437562
ABHD16B	0.871413	0.0406694	0.437562
C7orf73	0.632241	0.0407496	0.438153
ZNF37BP	-0.747982	0.0407885	0.438192
VTI1B	0.463309	0.0408037	0.438192
SAMD12	0.620196	0.0408721	0.438525
FHDC1	0.663666	0.0408852	0.438525
ALAS1	0.782863	0.0409535	0.43855
LTA4H	0.503333	0.0409998	0.43855
ZNF483	-0.926619	0.0410153	0.43855
KIF26A	-0.711997	0.041038	0.43855
NSUN5P1	-0.807935	0.0410619	0.43855
MAP3K9	0.854724	0.0410661	0.43855
MAPK12	-0.818621	0.0410701	0.43855
WASL	0.587583	0.0411071	0.43855
ABCA10	-0.889012	0.0411742	0.43855
ANXA3	0.834805	0.0411745	0.43855
TACR1	-0.866919	0.0412112	0.43855
ENPP2	-0.823182	0.0412155	0.43855
MIDN	0.84823	0.0412159	0.43855
GGT7	-0.71311	0.0412868	0.438734
TTC39A	0.770956	0.0412963	0.438734
SPRR2C	0.934106	0.0413232	0.438734
GPD1	-0.925537	0.0413343	0.438734
NSUN3	0.663784	0.0414491	0.439684
LENG8	-0.803574	0.0415685	0.44064
DLG3	0.663228	0.0415899	0.44064
RHOG	0.581137	0.0416385	0.440829
MTRNR2L10	0.878803	0.0416586	0.440829
KLHL2	0.504277	0.0418145	0.442009
PNLIPRP3	0.915664	0.0418209	0.442009
FAM171A1	-0.75175	0.0418734	0.442293
FIGN	-0.924974	0.0418988	0.442293
MRPL50	0.708713	0.0419832	0.442381
LINC00649	0.687695	0.0420062	0.442381
COL18A1-AS1	-0.908496	0.042066	0.442381
CECR5	-0.364173	0.0420986	0.442381
SPDYE1	-0.899777	0.0421064	0.442381
LINC00704	0.879223	0.0421181	0.442381
PIK3C3	0.638666	0.0421413	0.442381
TTC3P1	-0.745471	0.0421861	0.442381
MZF1-AS1	-0.76086	0.0422176	0.442381
NDRG2	0.619994	0.0422345	0.442381
PIEZO1	-0.553755	0.0422573	0.442381
OR7E37P	0.67698	0.0422597	0.442381
HSD17B3	-0.929608	0.0422626	0.442381
LINC00493	0.601743	0.0422638	0.442381
CYP1B1	0.909623	0.0423539	0.442909
SLC36A2	-0.920598	0.0423652	0.442909
FAM104B	0.644636	0.0424536	0.443566
CCDC8	-0.873591	0.0426771	0.445633
PTGES2-AS1	-0.818286	0.0427074	0.445681
STK32A	-0.927952	0.0427675	0.44604
DOCK9-AS2	0.722116	0.0427991	0.446102
MED19	0.339402	0.0428957	0.446841
MUTYH	-0.493024	0.0430474	0.448152
FCN3	-0.927469	0.0431055	0.448154
RBMS2	0.599707	0.0431304	0.448154
DNAJC12	0.869346	0.0431377	0.448154
MIRLET7DHG	-0.813272	0.0431508	0.448154
CYP4F12	-0.721685	0.0432209	0.448592
MAMDC4	-0.828365	0.0432764	0.448592
PNMAL2	-0.889217	0.0433067	0.448592
DNM1P35	-0.922401	0.043346	0.448592
CLDN7	0.924787	0.043348	0.448592
SECISBP2L	0.54452	0.0433747	0.448602
ZNRF1	0.557626	0.0434064	0.448662
HIP1	-0.589875	0.0434798	0.448772
FBXO32	0.469402	0.0435095	0.448772
AP1S2	-0.711045	0.0435143	0.448772
CAPN5	0.819311	0.0435235	0.448772
MIR1247	-0.907435	0.0435554	0.448772
TAGLN	-0.872746	0.0435868	0.448772
TMPRSS11F	0.869098	0.0436056	0.448772
MESDC1	0.808125	0.0437273	0.448772
ARMCX1	-0.593959	0.0437347	0.448772
CTTNBP2NL	0.606073	0.043738	0.448772
NEDD8	0.587153	0.0437595	0.448772
EFHD1	-0.861776	0.0437714	0.448772
BFSP2	0.872793	0.0437826	0.448772
ZDHHC8P1	-0.892721	0.0437841	0.448772
HSPA4	0.593899	0.0438383	0.448772
UBA52	0.529478	0.0438883	0.448772
BCL2L1	0.720832	0.043892	0.448772
ZNF567	0.663863	0.0439113	0.448772
IWS1	0.338554	0.0439432	0.448772
CRYL1	0.542818	0.0439473	0.448772
ACBD3	0.596402	0.0439631	0.448772
FOXRED2	-0.526839	0.0439908	0.448772
SLC27A6	-0.665616	0.0440221	0.448772
USP15	0.534502	0.0440373	0.448772
EIF4E	0.618222	0.0441102	0.449251
S100A5	-0.922719	0.0441616	0.449511
ZNF200	0.48611	0.044322	0.450441
NOD2	0.806608	0.0443301	0.450441
LCN6	-0.903274	0.0443379	0.450441
FOXO4	0.753564	0.0443567	0.450441
PITX2	0.55832	0.0444163	0.450629
LINC00616	0.812693	0.0444271	0.450629
CNN1	-0.910536	0.0446652	0.45278
COMTD1	0.598024	0.0447227	0.453088
IL20RB	0.49337	0.0447581	0.453088
KIAA1549	-0.68549	0.0447739	0.453088
BAZ1A	0.485722	0.0448453	0.45328
RANBP9	0.629781	0.0448498	0.45328
LINC00998	0.693971	0.0448712	0.45328
ZNF394	0.479395	0.0449454	0.453587
NAP1L5	0.624801	0.044956	0.453587
MUC6	-0.915351	0.04498	0.453587
COQ2	0.442742	0.0450219	0.453747
CDKN2B	0.808238	0.0450836	0.454104
ANGPTL1	-0.90006	0.0451487	0.454353
ACACB	-0.760826	0.0451953	0.454353
RGS16	-0.892886	0.0452266	0.454353
CADM4	0.730314	0.0452274	0.454353
PPIAL4G	0.889647	0.045299	0.454353
LIPK	0.777824	0.0453062	0.454353
GID4	0.621874	0.0453126	0.454353
MZT2A	0.434484	0.0453176	0.454353
DRD1	-0.775875	0.0453545	0.454461
ASIP	-0.81581	0.0454363	0.454826
PHF20L1	0.582037	0.0455107	0.454826
KCTD6	0.503284	0.0455185	0.454826
CXCL12	-0.860269	0.0455284	0.454826
CNTNAP3	-0.765813	0.0455496	0.454826
FIS1	0.502857	0.0455818	0.454826
PRKCH	0.543498	0.0455981	0.454826
CES4A	-0.726356	0.0456004	0.454826
KIAA1683	-0.913635	0.0457541	0.455139
KIAA0232	0.664349	0.0457589	0.455139
CPSF1	-0.620449	0.0457729	0.455139
C1orf43	0.521367	0.0457905	0.455139
GACAT2	-0.899595	0.0457974	0.455139
KIAA1958	0.608231	0.0458058	0.455139
ZNF692	-0.642765	0.0458153	0.455139
SUSD4	0.764927	0.0458875	0.455596
FAM111B	-0.797389	0.0459799	0.45587
MALL	0.805334	0.0460441	0.45587
HIST1H1E	0.681051	0.0460609	0.45587
FDPS	0.465869	0.046065	0.45587
YIPF6	0.538816	0.0460718	0.45587
TTC22	0.830721	0.0460726	0.45587
ALDOC	0.7552	0.0461391	0.456267
SCAPER	0.579988	0.0462242	0.456849
KLF16	0.7386	0.0463062	0.457399
SOX17	-0.897198	0.0463729	0.45759
TALDO1	0.538309	0.046493	0.45759
MST1L	-0.760701	0.0465156	0.45759
LDB2	-0.80755	0.0465372	0.45759
ZNF365	0.911754	0.0465442	0.45759
UQCR11	0.558273	0.0465589	0.45759
UNC13D	0.81401	0.0465666	0.45759
EMC2	0.598169	0.0465764	0.45759
NPIPA1	-0.767974	0.0466478	0.45759
STARD13	-0.636653	0.046663	0.45759
AKR1B15	0.822056	0.0466681	0.45759
TRIB2	-0.549093	0.0466879	0.45759
GBP2	0.585024	0.0467211	0.45759
SNCAIP	-0.828368	0.0467353	0.45759
DACH1	-0.897627	0.0467378	0.45759
A4GALT	0.88902	0.0467569	0.45759
CAMKK2	-0.426134	0.0468163	0.45759
ATP6V0E1	0.596748	0.0468211	0.45759
FNDC8	-0.796356	0.0468263	0.45759
CAPG	0.487272	0.0468921	0.457688
ZGLP1	-0.847621	0.0469044	0.457688
OCLN	0.748896	0.0469538	0.457688
ADCYAP1R1	-0.907378	0.0469578	0.457688
DDIT4	0.765631	0.046968	0.457688
MGP	-0.85807	0.0470085	0.457825
SERPINB8	0.658487	0.0470719	0.458186
RPS7	0.714249	0.04712	0.458297
C1orf204	0.835344	0.0471361	0.458297
TRIM52	-0.634997	0.0471811	0.458478
ABHD17C	0.678595	0.0472176	0.45848
CXXC5	0.709448	0.0472473	0.45848
VSTM4	-0.723223	0.0472894	0.45848
CDH5	-0.820773	0.0472964	0.45848
VRK2	0.551599	0.0473133	0.45848
SMG1P5	0.888275	0.0473627	0.458702
VPS9D1-AS1	-0.624111	0.0474358	0.459127
BCDIN3D-AS1	-0.906581	0.0474594	0.459127
METTL17	-0.594634	0.0474936	0.459202
ZNF850	-0.636893	0.0475857	0.459836
PRDM15	-0.590163	0.0476585	0.460098
SGSH	-0.573838	0.0476658	0.460098
SCP2	0.512895	0.0477133	0.4603
MUC1	0.899443	0.0478149	0.460421
MICALL2	-0.588802	0.0478718	0.460421
PEF1	0.411344	0.0478747	0.460421
RTN4RL1	-0.752702	0.0479003	0.460421
MRPL14	0.527576	0.0479128	0.460421
RHBDL2	0.584262	0.0479232	0.460421
SNORA60	-0.898525	0.0479427	0.460421
CENPH	-0.710982	0.0479628	0.460421
HSPB3	0.844371	0.0479644	0.460421
SLC23A3	-0.816188	0.0479934	0.460445
SLC31A1	0.474524	0.0480228	0.460473
MYO5B	0.7362	0.0480838	0.460803
BAK1	0.636516	0.0483635	0.462973
UACA	0.49392	0.0484278	0.463294
PRMT9	0.507649	0.0484504	0.463294
APOBEC3B	-0.820303	0.0485289	0.463789
NIT2	0.580383	0.048602	0.464091
CWC22	0.453493	0.048614	0.464091
ZNF124	-0.52579	0.0486447	0.464129
ZNF638	0.500544	0.0487698	0.464796
PARD3	0.545432	0.0487949	0.464796
FADS6	0.844012	0.048825	0.464796
RAB36	-0.603474	0.0488458	0.464796
SEMA6C	-0.777666	0.0488484	0.464796
NAT8L	-0.90154	0.0489505	0.465512
HPSE	0.654394	0.0490443	0.466149
WDR5	-0.354327	0.0490991	0.466179
IAH1	0.529216	0.0491012	0.466179
CASK	0.454989	0.0491509	0.466396
CGNL1	0.858142	0.0492522	0.466421
FSCN3	-0.810964	0.0492663	0.466421
LINC01125	-0.839889	0.0492801	0.466421
STK40	0.831557	0.0492913	0.466421
TMEM263	-0.7151	0.0492918	0.466421
PFDN5	0.657837	0.0493273	0.466421
RNF41	0.470312	0.0493415	0.466421
RAB7A	0.485333	0.0493876	0.466473
VAT1	0.632504	0.0494008	0.466473
TUB	-0.809411	0.0494702	0.466875
ZBTB32	-0.899965	0.0495327	0.466967
RET	-0.820125	0.0495338	0.466967
DPCD	0.59778	0.0496041	0.467229
NSRP1	0.538179	0.0496312	0.467229
KRT19	0.888974	0.0496596	0.467229
CASP9	0.722366	0.0497359	0.467229
TK1	-0.711025	0.0497481	0.467229
BCL2L2	0.473912	0.0497488	0.467229
RAB25	0.676173	0.0497498	0.467229
LINC00840	-0.889136	0.0498657	0.468064
CENPC	0.566061	0.0499537	0.468437
MFAP1	0.462643	0.0499594	0.468437

## Sheet: Table S2
Table S2. Differentially expressed (DE) genes in SP vs. NP group
(SP: Smoker/Periodontitis, NP: Non-smoker/Periodontitis)
Gene Symbol	Log2 Fold change	p-value	q-value
APLNR	-2.52254	5.75642e-16	9.17574e-12
TNFRSF17	-3.04301	1.264e-11	1.00741e-07
SYTL5	2.71147	2.49677e-11	1.32662e-07
RGS5	-2.47845	5.34865e-10	2.13144e-06
DIO2	2.0584	7.45257e-10	2.37588e-06
GJB6	1.72754	2.77888e-09	7.38257e-06
ARHGEF15	-1.89313	3.75349e-09	8.54722e-06
KCNN3	-1.99919	4.62264e-09	9.21061e-06
EPHA4	1.30452	6.1749e-09	1.09364e-05
PCDH12	-1.74332	7.31891e-09	1.16663e-05
IGLL5	-2.31589	1.18507e-08	1.70477e-05
CLEC3B	-1.9807	1.28339e-08	1.70477e-05
KIAA0125	-2.17173	1.69931e-08	1.96248e-05
COL16A1	-1.40721	1.72364e-08	1.96248e-05
MUC4	2.58766	4.17191e-08	4.22038e-05
RC3H2	0.957842	4.23626e-08	4.22038e-05
PHLDB1	-1.18114	6.11191e-08	5.73082e-05
CADM3	-2.50539	6.93178e-08	6.13848e-05
NPEPPS	1.14748	7.59966e-08	6.37572e-05
FAM46C	-1.97008	8.0904e-08	6.44805e-05
SFRP2	-2.29881	1.53782e-07	0.000116728
LMOD1	-2.24772	1.65011e-07	0.000119558
ARAP3	-1.37115	2.07692e-07	0.000143939
LYNX1	1.9389	2.17245e-07	0.000144287
PECAM1	-1.65259	2.34947e-07	0.000149001
DERL3	-2.33768	2.43038e-07	0.000149001
NIPAL1	1.36747	2.87448e-07	0.000169701
SEP4	-1.62615	5.64123e-07	0.000321147
FAM92B	-2.51276	6.27046e-07	0.000344659
CARHSP1	1.34082	7.99267e-07	0.000424677
MZB1	-2.13075	8.42087e-07	0.000432996
KCNJ8	-2.02901	9.16891e-07	0.000456726
SLC10A6	1.60868	9.78525e-07	0.000472657
CLSTN3	-1.08766	1.28687e-06	0.000603316
CTNNAL1	-1.22289	2.00596e-06	0.00091357
GNG7	-1.59956	2.14867e-06	0.000951384
LAX1	-1.85661	2.33303e-06	0.000982071
HSD17B14	-1.91219	2.37004e-06	0.000982071
USHBP1	-1.90487	2.40281e-06	0.000982071
NLGN2	-1.04143	2.53111e-06	0.00100865
DENND2C	1.11801	3.12016e-06	0.00121306
SLC13A4	1.74064	3.21565e-06	0.00122042
PLXND1	-1.32613	3.42485e-06	0.00124849
HABP4	-1.09274	3.54996e-06	0.00124849
CLEC14A	-1.58602	3.65846e-06	0.00124849
DDI2	1.29145	3.66651e-06	0.00124849
JSRP1	-2.18056	3.68123e-06	0.00124849
POM121L9P	-2.25722	3.84754e-06	0.0012777
ELK2AP	-2.15929	3.92843e-06	0.00127794
ACKR2	1.60182	4.05675e-06	0.00129329
TMPRSS13	1.20427	4.15039e-06	0.0012972
BTBD11	1.25675	4.31102e-06	0.00131715
ARL4D	1.08062	4.37948e-06	0.00131715
RAMP3	-1.33511	4.6404e-06	0.00136978
TSPYL2	-1.20315	4.76128e-06	0.00137888
AVPR1A	-2.08073	4.89774e-06	0.00137888
NCOA2	1.20178	4.9863e-06	0.00137888
IRF4	-1.81595	5.11659e-06	0.00137888
HID1	-1.45762	5.11998e-06	0.00137888
CD34	-1.64411	5.19025e-06	0.00137888
MAB21L3	1.49714	5.78444e-06	0.00151154
SBSN	1.5621	5.94034e-06	0.00152724
KCNIP2	-1.99463	6.24354e-06	0.00157937
RAMP2	-1.45028	6.42046e-06	0.00157937
CDH6	-2.03332	6.44034e-06	0.00157937
ADAMTSL4	2.00222	7.03638e-06	0.00167347
CLIP1	1.26371	7.07339e-06	0.00167347
MEOX1	-1.49244	7.21411e-06	0.00167347
RNF225	1.98887	7.24401e-06	0.00167347
WNT10A	-1.00413	7.40851e-06	0.00168702
ST6GAL1	-1.3234	7.55663e-06	0.00169238
CPXM1	-1.50395	7.64439e-06	0.00169238
ATP13A4	1.57447	8.46087e-06	0.00182884
EGFLAM	-1.69655	8.49024e-06	0.00182884
PCSK6	1.06073	9.06801e-06	0.00192726
MPP7	0.848899	9.3284e-06	0.00195651
SYT11	-1.49512	1.00712e-05	0.00208486
EGFL7	-1.10911	1.08697e-05	0.00222131
FER1L4	-2.11783	1.18095e-05	0.00238283
ITM2C	-1.27876	1.23546e-05	0.00245243
STXBP5	1.00529	1.24622e-05	0.00245243
ATP1A2	-2.17246	1.27832e-05	0.0024688
IRX5	1.11325	1.28551e-05	0.0024688
ZNF750	1.19452	1.30946e-05	0.00248485
SOX18	-1.44413	1.40659e-05	0.00263776
COL5A1	-1.30577	1.45039e-05	0.00267233
BCL6B	-1.5112	1.48893e-05	0.00267233
GPIHBP1	-2.20952	1.48902e-05	0.00267233
CD79B	-1.51863	1.49208e-05	0.00267233
GALNT7	1.12285	1.53076e-05	0.00271114
PCDH1	1.41791	1.54861e-05	0.00271263
ME1	1.03798	1.79359e-05	0.00307418
DCHS1	-1.34879	1.86905e-05	0.00316943
ZNF185	1.08579	1.92859e-05	0.00323597
GID8	0.593469	1.96785e-05	0.00326745
DAAM1	0.953708	2.1223e-05	0.00348758
MAP3K12	-1.44787	2.18817e-05	0.00355913
SSC5D	-1.88408	2.31369e-05	0.00372527
JAM2	-1.55927	2.34352e-05	0.00373557
TGM1	1.83584	2.39961e-05	0.00378711
PODXL	-1.55871	2.47571e-05	0.00386891
HPSE	1.06831	2.55436e-05	0.00393427
LY6G6C	-2.14825	2.5669e-05	0.00393427
TET2	0.649685	2.64607e-05	0.00401698
FAM135A	1.1002	2.78477e-05	0.00418766
MFNG	-0.97478	2.87086e-05	0.00422729
IFFO1	-1.24682	2.90704e-05	0.00422729
GRASP	-1.17504	3.01804e-05	0.00422729
CDR2	-1.00773	3.04477e-05	0.00422729
LAMA4	-1.37205	3.05511e-05	0.00422729
RASAL2	0.839437	3.05977e-05	0.00422729
TIE1	-1.19747	3.07086e-05	0.00422729
RASA4	-1.28715	3.07434e-05	0.00422729
EXOC6B	1.06766	3.07632e-05	0.00422729
TSSK3	-1.74672	3.11514e-05	0.00424405
SH3PXD2A-AS1	1.34294	3.19561e-05	0.004303
FBN2	1.94307	3.21241e-05	0.004303
CACNA1H	-1.95086	3.36108e-05	0.00444436
SPATA13	-1.18521	3.3737e-05	0.00444436
ABLIM2	1.30985	3.49481e-05	0.00448261
SLC12A6	0.934128	3.49655e-05	0.00448261
C2CD4A	2.06735	3.4991e-05	0.00448261
SLFN13	-0.937393	3.52767e-05	0.00448261
MAB21L2	-1.94263	3.54334e-05	0.00448261
KLK14	1.67848	3.65374e-05	0.00458588
PDGFRB	-1.39486	3.69692e-05	0.00460382
GAS7	1.25182	3.84353e-05	0.00470981
FZD4	-1.25436	3.85372e-05	0.00470981
PRKCDBP	-1.17807	3.89241e-05	0.00470981
CYP4F22	1.47662	3.91586e-05	0.00470981
FAM64A	-1.1297	3.92977e-05	0.00470981
ADAM33	-1.8183	3.96202e-05	0.00471303
SOWAHB	1.77101	4.3259e-05	0.00507005
THBS4	-1.91864	4.33388e-05	0.00507005
NR2F2	-1.18257	4.38184e-05	0.00507005
VEGFC	-1.52578	4.39218e-05	0.00507005
FAM63B	0.912119	4.44017e-05	0.00507005
VAT1	0.840807	4.45299e-05	0.00507005
BLNK	0.816521	4.50162e-05	0.00508907
KRBOX1	1.49427	4.72397e-05	0.00528923
SDC3	-1.24006	4.78887e-05	0.00528923
LMBRD2	0.884653	4.80931e-05	0.00528923
CLVS1	1.93536	4.83341e-05	0.00528923
CARD6	0.946321	4.84459e-05	0.00528923
C3orf70	-1.5303	4.92846e-05	0.0053442
CLCN3	0.928703	5.01853e-05	0.00540509
NUDT4	-1.71211	5.18683e-05	0.00552638
B3GNT8	1.15724	5.20048e-05	0.00552638
A2M	-1.33984	5.48341e-05	0.00578845
ARHGEF25	-1.47836	5.58074e-05	0.00585243
FAM69B	-1.26839	5.62371e-05	0.00585261
PDE2A	-1.48097	5.65434e-05	0.00585261
FAM171A1	-1.28514	5.73408e-05	0.00589383
GJC1	-1.47193	5.76811e-05	0.00589383
CTNND1	1.22278	6.00831e-05	0.00609207
MROH8	-1.57574	6.03856e-05	0.00609207
NOSTRIN	-1.5191	6.33393e-05	0.00633681
GGT5	-1.63096	6.36066e-05	0.00633681
SERPINB13	1.22445	6.44964e-05	0.00637666
CD79A	-1.85049	6.48067e-05	0.00637666
PLEKHA5	0.850214	6.65454e-05	0.00643641
MARVELD1	-1.05583	6.65717e-05	0.00643641
LINC01315	-1.5341	6.66253e-05	0.00643641
TTC39A	1.35733	6.80246e-05	0.006532
ISYNA1	-1.48762	6.98828e-05	0.00667025
TGM3	1.44322	7.06562e-05	0.00670393
ARL5B	1.18562	7.10798e-05	0.00670421
FAM155A	-1.93103	7.18805e-05	0.00673985
CCDC178	-1.94666	7.53364e-05	0.00700165
KLK10	1.28089	7.5551e-05	0.00700165
RPSAP9	-1.64751	7.68193e-05	0.00700734
SPAG17	1.46499	7.69306e-05	0.00700734
CLINT1	0.940727	7.72338e-05	0.00700734
ATP11B	0.848883	7.77736e-05	0.00700734
VIM	-1.30877	7.78105e-05	0.00700734
SOWAHC	0.835761	7.94571e-05	0.00707438
FN1	-1.38408	7.99167e-05	0.00707438
MAGI1	0.746869	8.03001e-05	0.00707438
SERPINB11	1.84979	8.03302e-05	0.00707438
VSIG10L	1.62199	8.10618e-05	0.00708866
DTX3	-1.23895	8.13818e-05	0.00708866
FLVCR2	1.39043	8.27983e-05	0.0071584
CPM	1.47211	8.30806e-05	0.0071584
FKBP11	-1.34061	8.37001e-05	0.00717301
RASAL1	1.45714	8.45679e-05	0.00720862
C10orf10	-1.20836	8.51013e-05	0.0072155
HIGD1B	-1.91101	8.76831e-05	0.00739507
TIMP3	-1.50742	8.81819e-05	0.007398
KCNA2	-1.97339	8.88296e-05	0.00741332
SYNE1	-1.12007	9.09502e-05	0.00755076
GLI1	-1.79426	9.54905e-05	0.00788662
FUT5	1.97712	9.60671e-05	0.00789335
ECE1	-1.00728	9.70803e-05	0.00793569
GYLTL1B	-0.825175	9.86044e-05	0.00801915
PIM2	-1.51704	0.000100579	0.00811357
LDB2	-1.50743	0.000100905	0.00811357
FUT2	1.29651	0.00010136	0.00811357
BGN	-1.26924	0.000101801	0.00811357
CDKN2B	1.32511	0.000103432	0.00820254
NFATC4	-1.53748	0.000105268	0.00830676
LGI4	-1.7793	0.00010604	0.00832645
ABCG2	-1.19692	0.00010663	0.00833177
APH1B	-1.14076	0.000109399	0.00841679
CLDN15	-1.2365	0.000109476	0.00841679
PCDH19	-1.74952	0.000109491	0.00841679
EMCN	-1.5262	0.000110215	0.00841679
KIAA1468	0.914838	0.000110358	0.00841679
SLC22A17	-1.37096	0.000111351	0.00845207
EMP3	-1.05733	0.000112271	0.00848149
PGM2	0.941795	0.000113467	0.008501
PAQR5	1.02537	0.000113596	0.008501
ABLIM1	0.926848	0.000114876	0.00855669
MEF2C	-1.40947	0.000115436	0.0085584
CDH5	-1.41236	0.000116511	0.00859811
CATSPERB	1.82814	0.000117728	0.00864784
TMEM47	-1.70903	0.000122458	0.00895406
SLC12A7	-0.882928	0.000123566	0.00898782
ENTPD5	0.704108	0.000124295	0.00898782
CCDC85C	1.09893	0.000124631	0.00898782
JAG2	-0.851984	0.000125642	0.00898782
FRMD4B	0.925742	0.000126204	0.00898782
TSPAN18	-1.34039	0.000126797	0.00898782
REREP3	1.69701	0.0001278	0.00898782
VAMP1	-1.34395	0.000127869	0.00898782
MEG3	-1.63444	0.000127995	0.00898782
EBF4	-1.33246	0.000129547	0.00904517
PTPRB	-1.41416	0.000130501	0.00904517
COL6A5	-1.82541	0.000130514	0.00904517
SORBS1	1.13	0.000134429	0.00927617
C1orf226	1.26806	0.000136025	0.00934585
KLK8	1.23495	0.000137459	0.00940382
STK39	0.926042	0.000140814	0.00956204
ZFPM2	-1.8254	0.000141036	0.00956204
NEMF	0.682261	0.000141571	0.00956204
ERMP1	0.75435	0.000144064	0.00968937
DLC1	-1.37177	0.00014518	0.0097234
MIR4539	-1.92838	0.000151757	0.0101214
TRO	-1.41403	0.000155355	0.0103181
TEC	1.03421	0.000156321	0.0103392
TEC	1.03421	0.000156321	0.0103392
WNT6	-1.85839	0.000158648	0.0104192
TUBG2	-0.854369	0.000159422	0.0104192
QPRT	-1.25817	0.000159491	0.0104192
EBF1	-1.7304	0.000161564	0.0105116
SLCO4A1	1.59639	0.000162627	0.0105377
ACE	-1.41136	0.000164347	0.010606
RERGL	-1.91622	0.000166369	0.0106932
OLFML2B	-1.2796	0.000169227	0.0108208
FBXO10	0.909144	0.000170053	0.0108208
PAX3	-1.91768	0.00017039	0.0108208
FAM3B	1.08368	0.00017484	0.0110593
MPZL2	0.93571	0.000179396	0.0113027
SEMA5B	-1.88666	0.000181301	0.0113777
FGD5	-1.29491	0.000184616	0.0115403
ZNF521	-1.48145	0.000190595	0.011862
GJB2	1.38502	0.000191899	0.011862
ABCA6	-1.50825	0.000191995	0.011862
MPZ	-1.84327	0.00019276	0.0118633
PLBD1-AS1	1.32655	0.000194591	0.0119041
CAST	0.784617	0.000194917	0.0119041
ST6GAL2	-1.78236	0.000201376	0.0122516
KIAA1462	-1.41611	0.00020311	0.0123016
RASGRF2	-1.40457	0.000204357	0.0123016
TJP2	1.16929	0.000204513	0.0123016
PTPRM	-1.22933	0.000206483	0.0123216
NOL4L	-1.29258	0.000207107	0.0123216
BTNL9	-1.82793	0.000207163	0.0123216
CXorf36	-1.33216	0.000213873	0.0125971
CBLN2	-1.75959	0.000213876	0.0125971
ZDHHC21	1.11766	0.000214167	0.0125971
DMXL1	0.61997	0.000216885	0.0126777
DYNAP	1.05173	0.000217127	0.0126777
F2RL1	1.24133	0.000219405	0.0127283
STRN	0.728465	0.000219765	0.0127283
METRNL	1.30576	0.00022039	0.0127283
P2RX4	-1.06998	0.000225034	0.0129496
EPHX3	1.30061	0.000227739	0.0130373
LINC00341	-1.39935	0.000228194	0.0130373
ICAM2	-1.4222	0.000237503	0.0135207
EFNB3	-1.33933	0.000239788	0.0136022
FHL1	-1.18634	0.000242171	0.0136887
AQP1	-1.45212	0.000244026	0.0136971
CACNA1C	-1.27654	0.00024484	0.0136971
TMPRSS4	1.39244	0.000244898	0.0136971
NCALD	-1.48017	0.000246226	0.0137098
CLDN5	-1.52162	0.000247104	0.0137098
PGPEP1	-1.23232	0.000247704	0.0137098
A2ML1	1.28789	0.000255543	0.0140947
ENO3	-1.26843	0.000261155	0.0143545
HEATR5A	0.894967	0.000265997	0.0145704
CLLU1	1.84016	0.000269654	0.0147202
ATP1B2	-1.74046	0.000271524	0.0147716
TMEM54	0.983924	0.000276621	0.0149978
ITGA7	-1.57902	0.000279021	0.0150615
SHROOM3	1.60474	0.000279687	0.0150615
MALL	1.20552	0.000280844	0.0150729
HOMER2	0.816043	0.000282973	0.0151362
TRPM6	1.37205	0.00028396	0.0151382
DGKD	-1.09341	0.000294178	0.0156307
SDR9C7	1.22979	0.000295284	0.0156373
MEI1	-1.49826	0.000297202	0.0156867
SLC30A4	0.832017	0.000305112	0.0160348
PPL	1.30792	0.000305808	0.0160348
F10	-1.7957	0.000308966	0.0160923
CLSTN2	-1.56242	0.000310542	0.0160923
PRRT2	-1.77947	0.000310742	0.0160923
NPIPB15	-1.43273	0.000311306	0.0160923
PANK3	0.855384	0.000311952	0.0160923
MIR4697HG	-1.56645	0.000316331	0.0162655
GRHL1	1.10213	0.000327276	0.0167742
CEACAM5	1.59293	0.00032869	0.0167834
QSOX1	1.12401	0.000329907	0.0167834
C7	-1.79705	0.000330614	0.0167834
PPFIBP2	0.861281	0.000335932	0.0169992
GNB3	-1.62788	0.000337109	0.0170048
PRKAR2A	0.861777	0.00034313	0.0172532
TTC22	1.34745	0.000345403	0.0172532
SPRR1A	1.37224	0.000346528	0.0172532
VCAN	-1.53643	0.000347582	0.0172532
STXBP5-AS1	1.33339	0.000347754	0.0172532
HIPK2	0.807975	0.000348528	0.0172532
TGFBR2	-0.926465	0.000354111	0.0174705
ADAMTS14	-1.22835	0.000355109	0.0174705
LINC01206	1.51668	0.000356908	0.017505
CTSF	-1.11361	0.000362626	0.0177308
RALBP1	0.793299	0.000366263	0.0178539
KALRN	1.09163	0.000370088	0.0179854
KIF21A	0.908513	0.000375144	0.0181675
SEMA3G	-1.48084	0.000376301	0.0181675
GALE	0.959096	0.000377255	0.0181675
TMEM154	0.787678	0.000379175	0.018205
MTF1	0.857037	0.000382919	0.0183295
COL6A3	-1.12509	0.000384219	0.0183367
DZIP1L	-1.2651	0.000387499	0.018438
CDK19	0.666288	0.000397216	0.0188441
ACOT11	1.39465	0.000398577	0.0188526
CRLF1	-1.61082	0.000403904	0.019002
KLK13	1.41979	0.000404121	0.019002
RUNX1T1	-1.60054	0.000408307	0.0191424
ACSL5	-0.909757	0.000410116	0.0191708
WWC1	1.11293	0.000413278	0.0192567
MTSS1	1.08882	0.000416501	0.0192567
WDR44	0.752293	0.000416666	0.0192567
SLITRK3	-1.80096	0.000417811	0.0192567
NID1	-1.22757	0.000417993	0.0192567
C1orf115	-1.23137	0.00042234	0.0193406
CLIP4	0.767789	0.000423074	0.0193406
PDXDC2P	-1.18823	0.00042392	0.0193406
ABCA2	-0.810839	0.000425863	0.0193406
JAM3	-1.18422	0.000426361	0.0193406
ORAI2	-1.11156	0.000427095	0.0193406
HOXD9	-1.30939	0.000428777	0.0193504
RAB36	-0.997779	0.000429739	0.0193504
ZCCHC6	0.805726	0.000436241	0.0195878
CD27	-1.22818	0.00044184	0.0197835
CECR1	-1.20924	0.000446533	0.0198445
ITGA8	-1.36145	0.000447084	0.0198445
GIMAP1	-1.22619	0.00044784	0.0198445
AQR	0.586888	0.000449359	0.0198445
EVI2B	-1.41175	0.000450578	0.0198445
WSCD2	-1.67964	0.000450672	0.0198445
PDCD6IP	0.690875	0.000453458	0.0198706
CNFN	1.49185	0.000453758	0.0198706
EPGN	1.54528	0.000464183	0.0201878
HTRA1	-0.834235	0.000464454	0.0201878
KCNMA1	-1.33218	0.000464801	0.0201878
CERS3	0.992522	0.000467857	0.0202653
RDH5	-1.77905	0.000473773	0.020466
MAP1A	-1.38427	0.000478674	0.0205697
RCAN2	-1.50577	0.000478754	0.0205697
ABCA9	-1.37302	0.000482031	0.0206548
SHISA4	-1.32212	0.0004855	0.0207477
VOPP1	-0.930018	0.000489397	0.0208431
FCGR2B	-1.16607	0.000492254	0.0208431
FGFR1	-1.13605	0.000492965	0.0208431
COL6A1	-1.23758	0.000494492	0.0208524
SPAG4	-1.46243	0.000504385	0.0212119
PLCD4	-1.33428	0.000505678	0.0212119
BTBD9	0.758882	0.000512483	0.0214409
ALDH3B2	1.16745	0.000513873	0.0214428
RSC1A1	0.800114	0.000519476	0.02162
DIAPH1	0.806038	0.000524815	0.0217853
RALGAPA2	0.548437	0.000537683	0.0222615
EPB41	0.735524	0.00053944	0.0222646
POU2F2	-1.27348	0.000542063	0.0222646
BCAM	-1.04327	0.000542465	0.0222646
FOLR2	-1.40476	0.000543916	0.0222646
HMGXB4	0.572139	0.000545751	0.0222646
LIPN	1.52141	0.000546139	0.0222646
BMP8A	-1.40184	0.000553246	0.0224968
XYLT2	-0.788352	0.000554864	0.0225052
SERINC5	0.765223	0.000562905	0.0227734
ICA1L	-1.01043	0.000565779	0.0228086
ITSN2	1.13018	0.000567677	0.0228086
TBX2-AS1	-1.75737	0.000568069	0.0228086
DSG3	1.11471	0.000573279	0.02296
RASGRP1	1.41303	0.000576573	0.0229921
RGL4	-1.02018	0.000576967	0.0229921
MLLT4	1.12897	0.000581567	0.0231176
TTC39B	1.06397	0.000584575	0.0231794
CPA6	-1.29141	0.000588192	0.0232307
KCNMB4	-1.54665	0.000589466	0.0232307
B3GNT5	0.983609	0.000590241	0.0232307
GPX3	1.3107	0.000593854	0.0232912
ALOX12B	1.50623	0.000594699	0.0232912
ZBED6	0.942629	0.000597639	0.0233489
CADPS2	-1.33846	0.00060033	0.0233787
SLK	0.684224	0.000601334	0.0233787
DMKN	1.21883	0.000603546	0.0234076
SPARCL1	-1.44256	0.000606236	0.0234549
TGIF2	-0.93468	0.000609831	0.0235316
LIMS2	-1.2618	0.000611173	0.0235316
FAM160A1	0.901075	0.00061335	0.0235586
FAM129B	1.10579	0.000615156	0.0235711
NBEAL1	1.07737	0.000622691	0.0236997
COL3A1	-1.27104	0.000622766	0.0236997
EEA1	0.778254	0.000622972	0.0236997
TRAF5	-0.990531	0.000628464	0.0238517
GIMAP8	-1.28218	0.000632488	0.0239474
GRHL3	1.12343	0.000634739	0.0239757
NRN1	-1.41454	0.000640129	0.0241221
TMTC2	0.726217	0.000641805	0.0241282
ADCY4	-1.23167	0.000648014	0.0243043
SGK1	0.769745	0.000654036	0.0244726
C16orf45	-1.25259	0.00065624	0.0244976
HAGLR	-1.4551	0.000664223	0.0246608
C6orf132	0.95502	0.000665158	0.0246608
EYA2	1.38565	0.000665253	0.0246608
SASH1	0.912294	0.000671185	0.0248229
RNF6	0.644754	0.000674469	0.0248823
PDGFB	-0.912839	0.000675912	0.0248823
SHE	-1.44622	0.000677488	0.0248829
HTR3A	1.50751	0.000689784	0.025275
ABCG4	1.31052	0.000691337	0.025275
POU6F1	-1.19697	0.00069626	0.0253311
PEAR1	-1.27936	0.000696853	0.0253311
CDA	1.29258	0.000697638	0.0253311
IL11RA	-1.51663	0.000703806	0.025497
GLS2	-0.975715	0.00071549	0.0258466
FXYD1	-1.61156	0.000716701	0.0258466
MAN1A2	0.788193	0.000721399	0.0259257
DPEP1	-1.5412	0.000722147	0.0259257
TLCD2	0.96743	0.000749759	0.0268565
APOBEC3D	-1.317	0.000752172	0.0268826
KIAA1549L	1.14315	0.000757955	0.0270287
ACPP	1.16893	0.000760531	0.02706
OCLN	1.00277	0.00076754	0.0272485
NIPAL4	1.07841	0.000770261	0.0272844
KANK1	0.834707	0.000772246	0.027294
PGGT1B	0.637697	0.000774828	0.0273083
CXCL12	-1.4624	0.000776077	0.0273083
AQP3	1.03718	0.000790119	0.0277412
ADAMTS2	-1.00085	0.000793663	0.0278044
LGALSL	1.20919	0.000801321	0.0279841
MAP3K9	1.13149	0.000802304	0.0279841
ISLR	-1.46559	0.000805547	0.0280358
PNOC	-1.55643	0.000808088	0.028063
RAB25	1.01196	0.000812725	0.0280905
CCM2L	-1.36341	0.000815176	0.0280905
CLCA2	0.91878	0.000815753	0.0280905
DGKE	-0.988768	0.000815929	0.0280905
TBX2	-1.28777	0.000818623	0.0281225
F3	1.50749	0.000823155	0.0281793
ZMIZ1-AS1	-1.4017	0.00082381	0.0281793
RNF165	-1.43712	0.000829403	0.0283098
ADAMTS10	-1.49236	0.000836141	0.0284788
NOD2	1.15019	0.000839865	0.0285447
ASPG	1.2245	0.000852715	0.0289197
APOE	-1.37461	0.000859794	0.0290868
STARD9	-1.21413	0.00086129	0.0290868
FAM43A	1.428	0.000867187	0.029224
FCRL5	-1.55992	0.000873898	0.029388
KANK2	-1.12227	0.000877321	0.029441
CMAHP	-1.11412	0.000881	0.0295024
C4orf19	1.53529	0.000887394	0.0295886
RABGGTA	1.05865	0.000888068	0.0295886
HACE1	0.711526	0.000889542	0.0295886
ANKRD36	-1.04028	0.000890999	0.0295886
COL6A2	-1.24253	0.000893633	0.0296144
SPRR4	1.60627	0.000896825	0.0296585
ANXA6	-0.958528	0.000903858	0.0298292
TMEM204	-1.09162	0.00090893	0.0299091
SLC17A9	-1.44276	0.000910033	0.0299091
LFNG	-1.30493	0.000917726	0.0300999
RBP5	-1.33359	0.000932126	0.0305094
ACBD3	0.785812	0.000936119	0.0305773
ADCY5	-1.65062	0.000939855	0.0306296
CCDC64B	1.20496	0.000941564	0.0306296
PLD2	1.0144	0.000948794	0.030802
RAB10	0.833975	0.000957812	0.0310315
S1PR1	-1.28156	0.000960181	0.0310452
TEK	-1.21506	0.000972225	0.0313096
STARD8	-1.25622	0.000972288	0.0313096
PAMR1	-1.40456	0.00097577	0.0313584
KLHL6	-1.3302	0.000982943	0.0314763
C1orf210	1.0106	0.000983388	0.0314763
HECTD1	0.53347	0.000988624	0.0315313
SLAMF6	-1.09438	0.000989062	0.0315313
USP2	1.22007	0.00099686	0.0316492
ELN	-1.40809	0.000998634	0.0316492
CALHM2	-1.02224	0.000998716	0.0316492
MMP2	-1.199	0.00100621	0.0318233
AP1B1	0.949086	0.00101193	0.031941
SCARNA17	-1.67593	0.00102424	0.0321769
COL18A1	-1.00862	0.00102457	0.0321769
PYROXD2	-1.36473	0.00102546	0.0321769
P2RY1	0.995323	0.00103545	0.0324198
SULT1A1	-1.17262	0.00103727	0.0324198
EPHA1-AS1	1.32189	0.00104037	0.0324531
COL14A1	-1.44466	0.00104735	0.0326071
CLIC3	1.36947	0.00105235	0.0326989
CNOT1	0.536589	0.00106808	0.033123
ADAM23	1.21913	0.0010843	0.0335606
MYH15	-1.41541	0.00108652	0.0335643
GPR176	-1.16345	0.00109847	0.0338169
EDN2	1.63494	0.00109894	0.0338169
MPP1	-0.834438	0.00110903	0.0339587
CARD14	1.14754	0.00111176	0.0339587
GJA4	-1.345	0.0011119	0.0339587
SLFN11	-0.974815	0.00111207	0.0339587
RNASE1	-1.20124	0.00111555	0.0339998
TSSK4	-1.43989	0.00112922	0.0343093
EIF4G2	0.599422	0.00113001	0.0343093
IGF1	-1.53316	0.00114063	0.0345659
SLC7A2	-1.42896	0.00115091	0.0348113
COL5A2	-0.909434	0.00115742	0.0349419
HSD17B4	0.515283	0.00116635	0.0351091
IDH2	0.77734	0.00116737	0.0351091
PIK3CD-AS2	-1.5489	0.00117838	0.0353653
DZIP1	-0.952937	0.00118032	0.0353653
PPP2R2C	1.04233	0.00118524	0.035446
WDR54	-0.896843	0.0011911	0.0355317
WSCD1	-1.63124	0.00119304	0.0355317
SLC43A1	-1.23834	0.00119658	0.0355317
ST3GAL5	-0.998751	0.00119702	0.0355317
ARHGAP32	0.794451	0.00121204	0.0359106
CDH1	0.901738	0.0012151	0.0359346
ACTA1	1.62423	0.00122007	0.0360147
IL18BP	-0.952759	0.00122234	0.036015
SEC22C	-0.683194	0.00123964	0.0364439
HLA-B	-0.956277	0.00124147	0.0364439
S100A11	0.969371	0.001255	0.0367735
ZBTB43	0.648786	0.00128135	0.0374131
NKD2	-1.05004	0.00128153	0.0374131
ST3GAL2	-0.884125	0.00128724	0.037488
TPM2	-0.73753	0.00128955	0.037488
PPDPF	1.19971	0.00129115	0.037488
L3MBTL1	-1.14139	0.00129389	0.0374994
PLEKHM1	1.04257	0.00130383	0.0377053
KCND1	-1.24436	0.00130573	0.0377053
DBNL	0.874333	0.0013127	0.037838
BRWD3	0.660741	0.00131859	0.0379393
ADH1B	-1.6257	0.00132402	0.0379984
KCTD21	0.931144	0.00132541	0.0379984
SERPINB2	1.38684	0.00133347	0.0381607
PGLYRP3	1.09271	0.00133882	0.038245
CAPN11	-1.57211	0.00134963	0.0383383
GOLGA2P5	-1.1011	0.00135017	0.0383383
GIMAP6	-1.1515	0.0013513	0.0383383
P2RX1	-1.20856	0.00135216	0.0383383
LRP10	1.08272	0.00135411	0.0383383
ZNF208	1.62537	0.00136531	0.0385871
EMILIN1	-1.04587	0.00136829	0.0386029
GUSBP11	-1.11017	0.00137667	0.0387137
CLIP3	-1.28071	0.00137874	0.0387137
EYA4	-1.61515	0.00137951	0.0387137
FAM27E3	-1.49399	0.0013821	0.0387181
ZNF561	0.625284	0.00139389	0.0389801
TSPAN11	-1.31057	0.00139779	0.0390207
FYN	-0.957876	0.00140457	0.0391414
DCUN1D2	-0.731152	0.00141222	0.0392531
FAM110D	-1.291	0.0014135	0.0392531
DIRAS1	-1.47904	0.00141845	0.0393096
C1orf95	-1.60155	0.00142247	0.0393096
C20orf96	-0.95179	0.00142294	0.0393096
CD40	-0.999365	0.00143607	0.0395996
FAM84A	0.908881	0.0014384	0.0395996
ANK2	-1.38148	0.00145037	0.0398602
KLHL20	0.574889	0.00148408	0.0407163
MIER3	0.628875	0.00148669	0.0407178
CSTB	1.16091	0.00149092	0.0407638
LARGE	-0.684276	0.00149506	0.0408068
LZTS1	-1.06542	0.00150175	0.040853
PCDH17	-1.40785	0.00150376	0.040853
SFMBT2	-1.2283	0.00150444	0.040853
TSPAN4	-0.763519	0.00151177	0.0409823
BMS1P20	-1.20867	0.0015318	0.041317
ADCYAP1R1	-1.60842	0.00153234	0.041317
LGR6	-1.5063	0.00153305	0.041317
CRYBB1	-1.61461	0.00153555	0.041317
SLC15A1	1.36479	0.00153707	0.041317
KIAA1324L	-1.17545	0.0015445	0.0414467
OVOL1	1.079	0.00154944	0.0414911
PLCL2	-0.955545	0.00155136	0.0414911
LOXL1	-1.1637	0.00156446	0.0417712
BZRAP1	-1.23133	0.00159543	0.0425269
SLC22A3	1.21284	0.00160483	0.0427062
BACH1	0.866982	0.00160792	0.0427171
SH2B3	-0.966	0.00161224	0.0427476
AMPH	-1.58004	0.00161443	0.0427476
PRX	-1.09529	0.00161879	0.0427918
C1orf216	-0.921143	0.00162464	0.0428755
PPM1L	1.07534	0.00164182	0.0432573
ENDOD1	0.760868	0.00164526	0.0432762
IGDCC4	-1.40914	0.00165232	0.0433904
FKBP10	-1.02261	0.00166933	0.043765
CACNA2D2	-1.45977	0.00167761	0.0439097
ADAMTSL1	-1.40522	0.00168616	0.0440464
PKIG	-0.870064	0.00168835	0.0440464
APLN	-1.38452	0.00171627	0.0447016
CLPX	0.685703	0.0017258	0.0448764
FBXO2	-0.766119	0.00173012	0.0449154
PLA1A	-1.40204	0.00174143	0.0451356
CHIT1	-1.57152	0.00174731	0.045136
CDH26	1.33604	0.0017488	0.045136
ESAM	-0.920107	0.00174994	0.045136
STAU2	0.831518	0.00176507	0.0454526
SMAGP	0.920247	0.00177342	0.0455942
SCAMP2	0.811994	0.00177989	0.045676
LRRC15	-1.23103	0.00178234	0.045676
ALPK2	-1.25336	0.00179601	0.0459336
NPC1	0.700564	0.00179815	0.0459336
EBF3	-1.27823	0.00181102	0.0461711
PLA2G4C	-1.30408	0.00181459	0.0461711
ACOXL	-1.57778	0.00181614	0.0461711
NELL1	-1.35333	0.00182775	0.0463923
B4GALNT4	-1.43529	0.00184222	0.0466851
PTK6	0.968899	0.00185005	0.0467978
MYH11	-1.31854	0.00185254	0.0467978
MFSD9	0.788409	0.0018582	0.0468666
IL22RA1	0.822153	0.00187306	0.0471669
SERPINB8	0.884882	0.00188438	0.0473372
ARPC1A	0.640299	0.00188733	0.0473372
DUSP18	1.0728	0.00188874	0.0473372
LRRC55	-1.55267	0.00189879	0.0474981
STAT3	0.922324	0.00190112	0.0474981
FMNL3	-0.812675	0.00192154	0.047731
FAM3D	1.36982	0.00192298	0.047731
CLU	-0.981384	0.00192596	0.047731
IDE	0.699351	0.00192699	0.047731
CGN	1.05295	0.00192953	0.047731
C11orf96	-1.26042	0.00192964	0.047731
SERAC1	0.631033	0.00193396	0.047731
LYPD2	1.47756	0.00193439	0.047731
TMEM125	1.12743	0.00194857	0.0479337
ACACB	-1.16167	0.00194862	0.0479337
RARA	-0.677782	0.00195978	0.0481338
HEY1	-1.41696	0.00196801	0.0482616
KCNA3	-1.33697	0.0019823	0.0485374
MMRN2	-0.942451	0.00198602	0.0485442
MALAT1	-0.849651	0.00198867	0.0485442
PRKG1	-1.31461	0.00200516	0.0486981
FBLN2	-1.12003	0.00200762	0.0486981
MGAT3	-1.24898	0.00200895	0.0486981
IQGAP1	0.758692	0.00201107	0.0486981
PLVAP	-1.19455	0.00201273	0.0486981
PINK1	0.677046	0.00201336	0.0486981
PCAT19	-1.05302	0.00201636	0.0486981
NR1D1	1.5218	0.00203249	0.0490133
SLITRK5	-1.56687	0.00203677	0.0490425
ATP7A	0.618346	0.00204727	0.0491772
FCER2	-1.57071	0.00204854	0.0491772
ACTR3	0.759509	0.00205914	0.0493574
VSTM4	-1.29252	0.00206397	0.0493784
SERINC4	-1.44035	0.0020738	0.0493784
TNFAIP8L3	0.817209	0.00207812	0.0493784
TCEA2	-0.844088	0.00207812	0.0493784
MGP	-1.26428	0.00207859	0.0493784
GNAT2	1.17818	0.0020786	0.0493784
CLIC5	-1.47254	0.0020818	0.0493809
HK2	1.07076	0.00210964	0.0499667
ZEB2	-1.20976	0.00212782	0.0502583
APCDD1	-0.943012	0.00212825	0.0502583
HDAC9	-1.25189	0.0021361	0.0503008
HRC	-1.55488	0.00213636	0.0503008
DLG4	-0.938121	0.00213952	0.0503008
POSTN	-1.07084	0.00215068	0.0504886
LAMA2	-1.13901	0.00216058	0.0506067
LYPD5	1.31067	0.00216206	0.0506067
FCRL2	-1.47724	0.00216695	0.050619
SLC27A1	-0.910775	0.00216893	0.050619
PAX9	1.17278	0.00218127	0.0508326
NAPRT	1.00989	0.00219072	0.0509149
DKK3	-1.01403	0.00219119	0.0509149
COCH	-1.51612	0.0021976	0.0509485
PRKD1	-1.26195	0.00219903	0.0509485
ATP8B2	-1.1488	0.00220653	0.0510175
SHOX2	-1.53785	0.00220902	0.0510175
TTC28	-0.972631	0.00221161	0.0510175
C1orf116	1.13736	0.00222829	0.0513279
MRAS	-1.09482	0.00223884	0.0514965
EPDR1	-1.3166	0.00224244	0.0515051
ISM1	1.35317	0.00226677	0.051989
GPRASP1	-1.08795	0.00227278	0.0520518
LENG9	0.91237	0.00227755	0.0520864
CRB3	0.913881	0.00228629	0.052137
DSEL	-1.24574	0.00228631	0.052137
PDXP	-0.946281	0.00229475	0.0521859
KIF1B	0.613498	0.00229589	0.0521859
MATN2	-0.937729	0.00230084	0.0521859
ECSCR	-0.980289	0.00230449	0.0521859
ZBP1	-1.37265	0.00230482	0.0521859
CELF2	-0.789756	0.00231611	0.052367
RNF223	1.40661	0.00232604	0.052477
TRIM16	0.998019	0.00232836	0.052477
CDK5R1	0.707347	0.00233417	0.052477
ELF1	0.604436	0.00234114	0.052477
COL1A2	-1.27584	0.00234285	0.052477
SMAP1	0.711121	0.00234418	0.052477
MSI1	-1.4517	0.002346	0.052477
LINC00924	-1.55232	0.00234731	0.052477
KCTD12	-1.09983	0.00236378	0.0527713
SOX17	-1.33303	0.00238402	0.0530744
ERP27	1.28878	0.00239976	0.0533504
ITGB3BP	-0.980062	0.00240503	0.0533762
TBX18	-1.40926	0.00240762	0.0533762
ERI3-IT1	-1.54388	0.00243354	0.0538758
APOD	-1.46049	0.00244696	0.0540417
STIM1	0.770871	0.00244781	0.0540417
EFHD1	-1.30342	0.00248637	0.0547552
YPEL4	-1.48795	0.002487	0.0547552
GNAZ	-1.30565	0.00249516	0.0548591
FOXF2	-1.16136	0.00249885	0.0548645
CEACAM21	1.46952	0.00250803	0.0549904
FXYD6	-1.44077	0.00251559	0.0550803
ETS2	0.904041	0.00253995	0.0554463
DCLK1	-1.30643	0.00254072	0.0554463
KIF26A	-1.15189	0.00255331	0.0554463
SRPX2	1.15542	0.0025544	0.0554463
CD99L2	-0.686499	0.00255699	0.0554463
NOS1AP	1.05101	0.00255994	0.0554463
ZNF853	-1.35767	0.002561	0.0554463
TM4SF18	-1.30095	0.00256189	0.0554463
MC1R	-1.022	0.00256361	0.0554463
CTNNA1	0.563867	0.00257354	0.0555858
PTK2B	-0.698735	0.00259142	0.0558962
CLEC1A	-1.00408	0.00261712	0.0563742
BRIP1	-0.717591	0.00262359	0.0564372
CDC42SE1	0.591684	0.00265622	0.0570621
UBQLN2	0.793146	0.00268307	0.0575614
EME1	-1.05035	0.00268892	0.0576095
PLCB4	-1.29001	0.00269672	0.057699
CDKL5	1.26534	0.0027039	0.057775
SERPINB10	-1.29042	0.00272189	0.0579335
PJA2	0.747849	0.0027246	0.0579335
SCNN1A	1.10516	0.0027255	0.0579335
ADAM22	-1.45511	0.00272585	0.0579335
GAB1	0.837347	0.00274657	0.0582961
GNE	1.29467	0.00275461	0.0583888
CALML3	1.06198	0.00279446	0.059155
GUCY1A2	-1.42487	0.002809	0.0593838
REM1	-1.3329	0.00282051	0.0594306
EXOC2	0.559546	0.00282214	0.0594306
CCL19	-1.234	0.00282335	0.0594306
TPI1P2	1.23236	0.00282612	0.0594306
IFFO2	1.32087	0.00283066	0.0594476
PYGM	-1.43676	0.00283763	0.0595156
SLC22A4	-1.35012	0.0028428	0.0595457
TP73-AS1	-0.716566	0.00284659	0.0595468
GLT8D1	-0.61473	0.00285925	0.0597331
KANK3	-0.889412	0.00286998	0.0597637
PCED1B	-0.929352	0.0028707	0.0597637
MIAT	-1.12894	0.0028734	0.0597637
SH3RF3-AS1	-1.47692	0.00287571	0.0597637
KLHL3	-0.909086	0.00288337	0.059845
C3orf35	-1.4354	0.00288823	0.0598678
CCNI	0.606081	0.00291745	0.0603117
ATP4A	1.5152	0.00292331	0.0603117
SNED1	-1.08086	0.00292467	0.0603117
CCDC3	-1.20223	0.00292478	0.0603117
HOXD4	-1.51639	0.00293362	0.0604159
SERPINB1	1.32649	0.00293851	0.0604386
SUSD2	-1.23331	0.00294714	0.0605378
TFPI	-0.969855	0.0029563	0.0606479
GFOD2	0.906352	0.00297521	0.0609134
REL	0.74337	0.00297955	0.0609134
ADRA2A	-1.3531	0.00298071	0.0609134
CPNE5	-0.975915	0.0030021	0.0612721
NTNG1	-1.5143	0.00300813	0.0613166
AURKB	-0.752214	0.00301694	0.0614176
ZNF878	1.49224	0.00302584	0.0615203
ANGPTL1	-1.39468	0.00303593	0.0615918
TUFT1	1.0356	0.00304033	0.0615918
DENND5A	-0.867462	0.00304095	0.0615918
LYPD3	1.07975	0.00304741	0.0616443
BVES	-1.30145	0.00305412	0.0617018
MAPK14	0.377077	0.00308227	0.0621207
PPP1R3D	0.776645	0.00308265	0.0621207
GPR55	-1.17891	0.00313004	0.062996
LRRC4B	-1.5073	0.00313949	0.0630437
KCNK6	0.7383	0.00314091	0.0630437
SLC24A3	0.755719	0.00314428	0.0630437
ZNRF3	-0.780047	0.00315934	0.0632663
MORC3	0.67891	0.00316551	0.0633089
TMCC2	-0.881349	0.00316942	0.0633089
TMEM178A	-1.48264	0.00318571	0.0635546
OSBPL2	0.622387	0.00320025	0.0637591
NAT14	-0.896723	0.00320981	0.0637591
EHBP1	0.599096	0.00321111	0.0637591
PLEKHG1	0.762627	0.00321196	0.0637591
SLC16A13	1.01118	0.00323401	0.0641171
SELENBP1	-0.900611	0.00323823	0.0641211
UCN2	-1.2076	0.00324453	0.0641661
ZDHHC8P1	-1.39761	0.0032579	0.0643506
SNORD83B	-1.46154	0.00326835	0.0644772
VIT	-1.09099	0.00328476	0.0646802
PITRM1-AS1	-1.28035	0.00328676	0.0646802
SLITRK6	1.1417	0.00329842	0.0647891
ZNF436-AS1	-1.35719	0.00330042	0.0647891
TACR1	-1.3482	0.00330875	0.0648467
MID1IP1	0.915417	0.00331229	0.0648467
NRXN1	-1.49549	0.00331556	0.0648467
FUT6	1.40548	0.00332295	0.0649115
TEX29	1.41888	0.00334731	0.0652882
SLIT3	-1.23802	0.00335399	0.0652882
BRSK1	-1.31007	0.00335452	0.0652882
ACVRL1	-1.06118	0.00337027	0.0655147
MROH6	1.26655	0.00337863	0.0655972
AIM1L	1.05561	0.00339272	0.0657908
C3orf18	-1.31376	0.00340331	0.065882
PPIEL	-1.17599	0.00340569	0.065882
ZNRF2	0.780783	0.00341906	0.0659118
ARFGEF2	0.555073	0.00341958	0.0659118
P2RY6	1.38835	0.00341964	0.0659118
C10orf128	-1.04239	0.00343532	0.0660613
HELLS	-0.716247	0.00343569	0.0660613
EHF	0.796737	0.00345617	0.066315
HERC5	-1.17254	0.0034604	0.066315
GBP2	0.850192	0.00346136	0.066315
ARMCX2	-1.05239	0.00346769	0.0663364
DCLK2	-1.3604	0.0034708	0.0663364
RGAG4	-1.17061	0.00347935	0.0664201
IGFBP5	-1.0267	0.00348908	0.0665262
FAM84B	0.838698	0.00350413	0.0667334
C10orf76	0.445393	0.00352968	0.0671397
ZG16B	1.45736	0.00355238	0.0673114
UBA6	0.684278	0.00355249	0.0673114
SULT2B1	1.20917	0.00355437	0.0673114
CTTNBP2NL	0.618211	0.00355559	0.0673114
TNRC6C	-0.829355	0.00356389	0.0673884
COL4A4	-1.31421	0.00356826	0.0673912
DEFB1	1.2734	0.00358427	0.0675514
TDRD10	-1.38391	0.00358523	0.0675514
LIG1	-0.682851	0.00360065	0.0677413
TMEM119	-1.24524	0.00360547	0.0677413
AKAP12	-1.09885	0.003616	0.0677413
AP1G1	0.477498	0.00361655	0.0677413
MAPK3	0.712318	0.0036218	0.06776
SLC39A8	-1.21938	0.00362687	0.0677752
SEZ6L	-1.48459	0.0036319	0.0677898
CAPN5	1.32018	0.00364323	0.0679217
ENPP2	-1.26297	0.00367048	0.0683473
EAF1	0.632898	0.00367463	0.0683473
H2AFJ	0.870811	0.00369881	0.0686368
STX2	-0.754279	0.00376161	0.0695508
UBAP1	0.717692	0.00376667	0.0695508
LRP5L	-1.06714	0.0037712	0.0695508
SCNN1B	1.01977	0.00377438	0.0695508
ABHD4	0.609794	0.00377517	0.0695508
ZNF792	-0.944197	0.00377707	0.0695508
AP3B1	0.518	0.00378083	0.0695508
SH2D3C	-0.927203	0.0037893	0.0695508
KRT80	1.31873	0.00379667	0.0695508
TICRR	-0.83104	0.00381303	0.0695508
POM121L10P	-1.47512	0.00381792	0.0695508
EPHA1	0.889127	0.00382077	0.0695508
RHOBTB2	-0.939254	0.00382539	0.0695508
MFN1	0.677029	0.0038267	0.0695508
ITGA10	-1.0801	0.00382845	0.0695508
NRIP2	-1.17205	0.00382948	0.0695508
NCAM2	-1.44925	0.00383078	0.0695508
BRAF	0.692737	0.00383328	0.0695508
SLC35C1	0.871557	0.00383368	0.0695508
RAB3GAP2	0.525004	0.00383533	0.0695508
DOK3	-0.958797	0.00385981	0.0699151
DENND2D	0.68315	0.00386828	0.0699891
KDR	-1.11535	0.0038757	0.0700185
ABO	1.40871	0.00387992	0.0700185
MXRA5	-0.976038	0.00388308	0.0700185
LINC00511	1.27724	0.00389344	0.0700739
CD24	0.943276	0.00390251	0.0700739
NEGR1	-1.29983	0.00390318	0.0700739
IFT57	-0.681144	0.00390374	0.0700739
CFB	-1.42673	0.00392096	0.0703038
LCAT	-0.926091	0.00393168	0.0704168
HOXD10	-1.44792	0.00394801	0.0706299
CES3	-1.05497	0.00395537	0.0706822
N4BP2L2-IT2	-1.30714	0.00396641	0.0707368
SPOCK1	-1.13412	0.0039673	0.0707368
PIK3CD	-0.680024	0.00397757	0.0708408
TJP1	0.873664	0.00398356	0.0708683
LMCD1	-0.930934	0.00400258	0.0711272
PDE1A	-1.27105	0.00401762	0.071315
CHN1	-0.995919	0.00403028	0.0714601
WNT3	-1.01201	0.00403612	0.0714841
CD320	-0.828665	0.00405281	0.0716396
WFS1	-0.71295	0.00405773	0.0716396
HIP1	-0.701209	0.00406138	0.0716396
HMCN1	-0.991654	0.00406287	0.0716396
AOC3	-1.38931	0.0040691	0.0716702
SNX33	0.674112	0.00407706	0.0717311
SLC25A38	-0.563852	0.0040865	0.0718179
GLI3	-0.759369	0.00410154	0.0719576
MYO9A	0.827835	0.00410376	0.0719576
SH3GL1	0.831911	0.00410799	0.0719576
AMPD1	-1.45587	0.00412252	0.0720644
PDE8B	-1.01623	0.00412313	0.0720644
GSTCD	0.635728	0.00414702	0.0724026
BLZF1	0.893121	0.00415314	0.07243
IL13RA1	0.657895	0.00416691	0.0725211
LRRC49	-0.923936	0.00416814	0.0725211
RHOJ	-0.992142	0.00417201	0.0725211
PTP4A3	-1.18271	0.00419379	0.0728203
PLIN3	0.792056	0.00420344	0.0729084
SALL2	-1.22464	0.00423864	0.0733609
IL16	-0.799562	0.00423873	0.0733609
ZBTB10	-1.18681	0.00425431	0.073504
FBXL7	-1.1692	0.00426322	0.073504
FBXO41	-0.857016	0.00426541	0.073504
SOX8	-1.4533	0.00426545	0.073504
NRXN2	-1.4308	0.00428168	0.0737041
PERP	0.650947	0.00428841	0.0737169
CASQ2	-1.44252	0.00429554	0.0737169
METTL21B	-0.646191	0.0042963	0.0737169
WDR66	1.21817	0.00432049	0.0740523
FAM102A	0.839885	0.00435193	0.074511
PDE10A	-1.26926	0.00435899	0.0745519
ELOVL1	0.797847	0.00437633	0.0747681
SHANK2	1.05002	0.00438943	0.0748575
CALCOCO2	0.47639	0.00439095	0.0748575
PTPN13	0.614295	0.00441172	0.0751155
LEF1	-1.14732	0.00441551	0.0751155
SPTLC2	0.594035	0.00442723	0.0751806
BACH2	-1.33445	0.00442877	0.0751806
KRT32	-1.43106	0.00443818	0.0752603
RASSF5	0.79002	0.00449049	0.0760663
HSPA12B	-1.19398	0.00450377	0.0762103
COBLL1	0.522496	0.00452927	0.0764485
AEBP1	-0.915128	0.00452941	0.0764485
SLC37A2	1.05468	0.00453965	0.0764485
FLNB	0.809601	0.00454366	0.0764485
GDF10	-1.44827	0.00455136	0.0764485
SLC25A37	-0.64505	0.00455218	0.0764485
FDPSP2	-1.36113	0.00455621	0.0764485
STRBP	0.562495	0.00456815	0.0765682
RASGRP3	-1.04481	0.00457763	0.0766465
ANKEF1	0.555706	0.00459736	0.076896
PLCE1	-1.21932	0.0046144	0.0770518
QPCTL	-0.83565	0.00462496	0.0770518
PCDHGB6	1.25496	0.00462512	0.0770518
KDELR3	-0.980129	0.00462601	0.0770518
APBB1	-0.989249	0.00465429	0.0774234
PDE5A	-0.881178	0.00465804	0.0774234
PDE7B	-1.24728	0.00466634	0.0774806
SLC25A25-AS1	-1.1918	0.00468843	0.0777664
USP54	0.857874	0.00469795	0.0778434
CHST14	-0.787388	0.00470329	0.0778509
VPS41	0.482712	0.00471432	0.0778825
EFCAB1	-1.20776	0.00471926	0.0778825
GIPC3	-1.30558	0.00472015	0.0778825
HSF4	-1.20845	0.00472474	0.0778825
NFIB	-0.896214	0.00473362	0.0778835
KIF7	-1.0384	0.00473457	0.0778835
FAM162B	-1.31486	0.00474549	0.0779827
LNX2	0.67068	0.00476113	0.078159
SLC25A43	0.624907	0.00477536	0.078312
CDR1	-1.35313	0.00480564	0.0786557
CNTNAP1	-0.93665	0.00481007	0.0786557
SEC31B	-1.1483	0.00481113	0.0786557
GGT6	0.945937	0.00482134	0.078742
C5orf17	1.41182	0.00483462	0.078878
TMEM263	-1.13188	0.00486013	0.0792131
PIM1	0.947124	0.00487715	0.0793847
MAPK13	0.677842	0.00488073	0.0793847
ALOX15	1.2925	0.0048856	0.0793847
FAM198B	-1.14431	0.00489352	0.0794324
KLHL2	0.945843	0.00490523	0.0795416
ARHGAP33	-1.23362	0.00491133	0.0795596
OXER1	-1.37114	0.00491689	0.0795688
CUX1	0.637983	0.0049464	0.0799652
PPP4R1	0.665459	0.0049541	0.0800084
GJB4	1.32178	0.00496262	0.080065
TSPAN7	-0.801369	0.00498809	0.0802747
FAM63A	0.744402	0.00498992	0.0802747
TM7SF2	0.928216	0.00499073	0.0802747
FBXW11	0.714139	0.00500177	0.0803712
CADM1	-1.21229	0.00502675	0.0806258
FAM180A	1.25592	0.00503547	0.0806258
PLEKHA7	1.04493	0.00503628	0.0806258
KDM1B	0.766832	0.00503785	0.0806258
GBE1	0.647035	0.00505161	0.080765
GSN-AS1	-1.41965	0.00505824	0.0807899
POF1B	1.0028	0.00509525	0.0812996
TCF4	-0.926188	0.00510844	0.081397
TNKS2	0.553647	0.00511157	0.081397
LIFR	-1.24649	0.00512071	0.0814612
KCNK10	-0.9567	0.00513986	0.0816843
RAB34	-0.573553	0.00514768	0.0817271
SPINK5	1.06835	0.00516447	0.0818552
IGFBP3	-1.03123	0.00516602	0.0818552
ANO10	0.557202	0.00518868	0.0821327
UFL1	0.544864	0.00519792	0.0821608
RAB38	0.6624	0.00520077	0.0821608
ARHGAP29	-1.12691	0.00521965	0.0821765
EXOG	-0.89886	0.00522026	0.0821765
FBXO44	-0.812818	0.00522126	0.0821765
CAPN1	0.741723	0.00522689	0.0821765
ARAP2	0.624342	0.00522754	0.0821765
ELF5	1.26974	0.00523885	0.0822732
WDFY3	0.450168	0.00525286	0.0823839
NKX3-1	-1.10104	0.00525939	0.0823839
ZNF275	-0.793131	0.0052614	0.0823839
PPP1R12B	-1.01858	0.00528535	0.0826602
STEAP1B	1.18078	0.00529255	0.0826602
MAPK6	0.756564	0.00529461	0.0826602
TMEM45B	1.04026	0.0053118	0.0828475
TINF2	0.693134	0.00536605	0.0836117
LHFP	-1.14639	0.00538301	0.0837942
CACNB2	-1.31162	0.00539671	0.0839092
TMBIM1	0.734907	0.00540093	0.0839092
MAP6	-1.39064	0.00540977	0.0839647
VASH1	-0.676679	0.0054369	0.0843037
RBM5-AS1	-1.24979	0.00545489	0.0844851
LINC01279	-1.17309	0.0054592	0.0844851
WASH5P	-1.15569	0.00547138	0.0845285
FBXO38	0.477286	0.00547261	0.0845285
GNRHR	1.01076	0.0054795	0.084553
SH3TC2	1.07977	0.00549197	0.0845977
TMEM184A	1.15312	0.00549648	0.0845977
LRBA	0.59619	0.00549832	0.0845977
NPDC1	-0.942845	0.00551059	0.0847047
SSPN	-0.902018	0.00553403	0.084983
RAB26	-1.04026	0.00554383	0.0850517
LRCH2	-1.41402	0.00555381	0.0851228
STAG3L5P-PVRIG2P-PILRB	-1.05283	0.00558492	0.08546
TSKS	-1.40498	0.00558653	0.08546
CPB2-AS1	-1.29596	0.00560847	0.0857134
SNX11	0.557812	0.00561603	0.0857466
SV2A	-1.24166	0.00564492	0.0861054
NKAIN1	1.20672	0.00565971	0.0862484
NRROS	-1.0203	0.0057077	0.0868141
NXPE3	-0.953518	0.00570972	0.0868141
FAHD2B	-0.711589	0.00571317	0.0868141
CEACAM6	1.30358	0.00572221	0.0868686
MAGI3	0.570868	0.00573337	0.0869552
KLHL14	-1.35754	0.00574394	0.0870326
NCOA1	0.675162	0.00577469	0.0874155
AFF3	-1.2244	0.00578563	0.0874981
SDC1	0.818796	0.00580864	0.0877044
S100A16	0.827563	0.00581028	0.0877044
RMND5B	0.877691	0.00584967	0.0882155
SIGLEC1	-1.18015	0.00586602	0.0882505
CHKA	-0.816311	0.00586644	0.0882505
MFAP2	-1.07868	0.0058686	0.0882505
KIF1C	0.676459	0.00589769	0.0885307
TEX101	1.21789	0.00589834	0.0885307
KAZN	0.834801	0.0059057	0.0885578
LINC00852	-1.16507	0.00593591	0.0888766
ARFGEF1	0.468958	0.00594098	0.0888766
DDX6	0.481709	0.00594867	0.0888766
STK24	0.71953	0.00594927	0.0888766
ZNF850	-0.878264	0.00596581	0.0889644
MAPKAPK3	0.618656	0.0059709	0.0889644
KLK11	0.7916	0.00597189	0.0889644
C7orf73	0.797843	0.00597836	0.0889777
NPHP3-ACAD11	-1.401	0.00598962	0.0890621
NPTXR	-1.22191	0.00600341	0.0891839
ALCAM	-0.715624	0.00602809	0.0894672
BSPRY	0.860971	0.00603821	0.0895142
RASGRF1	-1.37743	0.00604249	0.0895142
2016-09-01	-0.892328	0.00605527	0.0895927
GATA3	-1.13584	0.00605934	0.0895927
TMOD3	0.827584	0.00607163	0.0895927
C1QTNF6	-0.762186	0.00609134	0.0895927
EVPL	0.907979	0.00609187	0.0895927
PLA2G4D	1.10114	0.00609333	0.0895927
TMEM117	0.582864	0.00609856	0.0895927
AVPR2	-1.35012	0.00609982	0.0895927
RIC1	0.472632	0.00610584	0.0895927
DCBLD2	-0.683779	0.00611226	0.0895927
XPOT	0.573064	0.00611504	0.0895927
LINGO1	-1.23871	0.00611616	0.0895927
IL5RA	-1.35712	0.00612085	0.0895927
LIME1	-0.931483	0.00614621	0.0898813
GIPC1	0.711926	0.00616324	0.0899146
ERBB3	0.705489	0.00616741	0.0899146
MTMR9LP	-1.12815	0.0061769	0.0899146
NEURL1B	-0.788042	0.00617877	0.0899146
NT5C2	0.95979	0.0061799	0.0899146
PGAM1	0.606486	0.00618234	0.0899146
ERC1	0.679652	0.00620281	0.0901301
EFCAB2	0.891217	0.00621085	0.0901648
AUTS2	-0.723442	0.0062297	0.0903122
RAMP2-AS1	-1.07652	0.00623234	0.0903122
ST6GALNAC1	0.902828	0.00624442	0.0903913
AGAP6	-0.909891	0.00624913	0.0903913
TMEM156	-1.00496	0.00626071	0.090437
RAB5B	0.596892	0.00626364	0.090437
KRT24	1.31238	0.00628512	0.0905257
HEPHL1	1.23635	0.00628571	0.0905257
SESTD1	-0.772421	0.00628682	0.0905257
ABI2	-0.627172	0.00630497	0.0907051
DENND3	-1.1382	0.00632917	0.0908607
LMTK2	0.672941	0.00633173	0.0908607
PRG4	-1.35156	0.00633846	0.0908607
PGR	-1.28719	0.00634646	0.0908607
FNDC8	-1.23434	0.00635285	0.0908607
TMPRSS11D	0.782306	0.00635421	0.0908607
GLT8D2	-1.01062	0.00635569	0.0908607
FAHD2A	-0.610471	0.00636628	0.0909306
LIX1L	-0.874991	0.00637326	0.0909488
FLI1	-1.02054	0.0063877	0.0909567
CCDC120	0.901003	0.0063978	0.0909567
FUT4	-1.04106	0.00639828	0.0909567
CMTR2	0.497985	0.00639919	0.0909567
TOP1	0.63999	0.00640235	0.0909567
ATP6V0A4	1.32225	0.00644042	0.0914161
TOLLIP	0.741522	0.00645095	0.0914841
AMMECR1	0.799062	0.00646408	0.0915888
NDEL1	0.831913	0.00647918	0.0916527
EFEMP2	-0.910406	0.00648008	0.0916527
MARVELD2	0.611783	0.00649419	0.0917105
AXIN2	-1.01987	0.00649959	0.0917105
LNPEP	0.674632	0.00650616	0.0917105
DOCK9	0.733273	0.00650719	0.0917105
ADAMTS6	-1.21248	0.00654005	0.0920362
ANGPT2	-1.0279	0.00655093	0.0920362
CRACR2B	-1.1141	0.00655228	0.0920362
PGLYRP4	1.10831	0.00655339	0.0920362
ACAP2	0.607757	0.00657265	0.0922254
SPRR1B	1.042	0.00658995	0.0923082
SORT1	1.06956	0.00659014	0.0923082
TDRG1	1.38644	0.00661004	0.0924308
ZGLP1	-1.22729	0.00661048	0.0924308
CCDC102B	-1.14984	0.0066183	0.092459
JMJD1C	0.652609	0.00663878	0.0926021
KIF13B	1.00059	0.0066416	0.0926021
HLA-DOB	-1.38501	0.00664597	0.0926021
ACTG1	0.864317	0.00668057	0.0930029
ANKRD13B	-1.03408	0.00669043	0.0930352
CNTFR	-1.35962	0.00669456	0.0930352
RNF169	0.832019	0.0067456	0.0936628
TMEM173	0.839854	0.00677753	0.0940242
C5AR2	1.28418	0.00679408	0.0941404
CPZ	-1.19414	0.00679772	0.0941404
CYSLTR1	-1.23487	0.00681545	0.094304
RNF166	-0.730749	0.00683631	0.0945106
ARHGEF40	-0.9401	0.00685274	0.0946557
C21orf58	-0.955278	0.00687751	0.0949156
TYRO3	0.755888	0.00694451	0.0957172
FADS6	0.862045	0.0069476	0.0957172
MEIS3	-1.0676	0.00696119	0.0958215
SPTBN2	0.87061	0.00699098	0.0961486
KRT6B	1.16844	0.00700203	0.0962175
KIF5B	0.707802	0.0070476	0.0967604
FOXS1	-1.32161	0.00705725	0.0968095
SDE2	0.603472	0.007069	0.0968277
EPG5	0.522956	0.00707073	0.0968277
CLECL1	-1.3039	0.00708959	0.0970026
RNF175	-1.26882	0.00710227	0.0970928
XK	0.727352	0.00711645	0.0971735
GALNT3	0.745299	0.0071242	0.0971735
BSN	-1.37322	0.00713262	0.0971735
SLCO3A1	-0.474172	0.00713443	0.0971735
DNM1	-1.08151	0.00714454	0.0971735
LAMB2	-0.847016	0.00714963	0.0971735
ARF6	0.581	0.00715085	0.0971735
DIO3OS	-1.37217	0.00718811	0.0975966
CIT	-0.643483	0.00722183	0.0978351
CRIP1	-0.687202	0.00722249	0.0978351
MPI	0.475073	0.00722408	0.0978351
PYGO1	-0.897179	0.00723554	0.097907
USP32	0.788819	0.00725405	0.0980694
GNA15	0.995944	0.00729757	0.0984737
GRID1	-1.19013	0.00730674	0.0984737
NLRX1	0.80215	0.0073083	0.0984737
CTH	-1.19116	0.00732353	0.0985391
SERP2	-1.31759	0.00732552	0.0985391
PRKCE	0.770089	0.00733522	0.0985605
FGD2	0.808011	0.00733948	0.0985605
JHDM1D-AS1	1.16045	0.00737657	0.0989442
GAS6-AS1	-1.31955	0.00738047	0.0989442
TMEM35	-1.02616	0.00740411	0.0989569
FAM65C	-0.962795	0.00740434	0.0989569
AFF4	0.55916	0.00740436	0.0989569
BTN3A2	-0.844181	0.00740625	0.0989569
STMN3	-0.696444	0.00742846	0.0991531
INPPL1	-0.553026	0.0074432	0.0991531
ATF6B	-0.880873	0.00744496	0.0991531
SEC31A	0.567255	0.00744581	0.0991531
SLC27A4	0.886867	0.00747748	0.0994326
PPP1R32	-1.09872	0.00748273	0.0994326
C2orf40	-1.33119	0.00748551	0.0994326
CEP131	-0.785872	0.00750972	0.099671
SPRR3	1.08468	0.00752271	0.0997604
LAMC3	-1.28498	0.00753757	0.0998744
ABCB1	-1.12779	0.00758297	0.100336
CMAS	0.522325	0.00758501	0.100336
PASK	-0.758085	0.00760506	0.100498
FHOD3	-1.01491	0.00761005	0.100498
ESRP1	0.525591	0.00762412	0.100498
PIWIL4	-1.1392	0.00762796	0.100498
ATP2A3	-0.908234	0.00762874	0.100498
TNMD	-1.30629	0.00764769	0.100664
SCAMP5	-1.00066	0.0076644	0.100801
OSTF1	0.489515	0.00767777	0.10089
MYO5B	0.956787	0.00768385	0.10089
SHB	0.90515	0.00769103	0.100901
IFI44L	-1.22387	0.00772132	0.10115
INTS6	0.550674	0.00772765	0.10115
USP2-AS1	1.29276	0.00772906	0.10115
KLF10	0.934335	0.00775709	0.101331
NIPAL2	0.668013	0.00775958	0.101331
HABP2	1.35728	0.0077619	0.101331
ACE2	0.743488	0.00776936	0.101345
C3	-1.27545	0.00779067	0.10154
GPR157	0.839509	0.0078397	0.10198
POFUT2	-0.717853	0.00784285	0.10198
PIGZ	-0.709968	0.00784855	0.10198
TRAM2	-0.777238	0.0078613	0.10198
CDKN1A	0.976184	0.00786151	0.10198
FOXF1	-0.920991	0.0078628	0.10198
SLC25A13	0.599353	0.00787522	0.102058
DTX1	0.98814	0.00793299	0.10256
ETV3	0.711602	0.00793319	0.10256
KIF5A	-1.31901	0.00793328	0.10256
AKT3	-0.996069	0.00794257	0.102564
CYP4F29P	1.3261	0.00795422	0.102564
ZNF575	-0.997149	0.00795967	0.102564
SLC30A8	1.30135	0.00796667	0.102564
UNC13D	1.07263	0.00796995	0.102564
RRAGD	0.47055	0.00797216	0.102564
PEX19	0.472038	0.0079869	0.10267
IGSF9B	-1.349	0.00801831	0.102991
LRRC8D	-0.686094	0.00803075	0.103064
ZBTB20	-0.971004	0.00804148	0.103064
IKZF3	-0.800222	0.00804336	0.103064
RPSAP58	-0.770907	0.0080636	0.103225
BTN3A1	-0.802527	0.00806892	0.103225
KSR1	0.564605	0.00808956	0.103406
WFDC2	-1.28656	0.00810052	0.103463
MYCT1	-1.07494	0.00811628	0.103582
LYL1	-0.885198	0.00812552	0.103608
MS4A14	-1.33771	0.00813131	0.103608
CCDC186	0.683659	0.00815491	0.103787
SEC24C	0.632635	0.00819494	0.104169
FMOD	-0.963927	0.00821737	0.10437
SFXN3	-0.574304	0.00823081	0.104458
OSGEP	-0.484657	0.00823982	0.104468
NID2	-1.07031	0.00824469	0.104468
CCT6B	-1.02099	0.00826278	0.104487
PPARD	0.820708	0.00826393	0.104487
KLF2	-1.05068	0.0082659	0.104487
LAIR1	-1.09571	0.00828624	0.104585
RAD51C	-0.713433	0.00828676	0.104585
ZNF767P	-0.769536	0.00830661	0.104753
ZNF257	1.27607	0.00835089	0.105172
SRRM3	0.911844	0.00835532	0.105172
CLTC	0.45547	0.00835967	0.105172
VCAM1	-1.10611	0.00839599	0.105546
DRAM1	-0.945131	0.00840634	0.105592
GPC4	-0.997805	0.00841295	0.105592
SEC23B	0.675263	0.00842315	0.105637
BECN1	0.649738	0.0084641	0.106067
TRG-AS1	-1.0986	0.00848518	0.106248
ARHGEF17	-0.711216	0.00849218	0.106252
NEDD4	0.908567	0.00850324	0.106259
GEM	-0.955655	0.00850918	0.106259
GSDMC	0.683358	0.00851743	0.106259
SERPINB12	1.16799	0.00851936	0.106259
LTB4R2	0.88562	0.00852722	0.106274
SERPINB3	1.11639	0.0085753	0.106789
PIEZO2	-1.09193	0.00858749	0.106858
BCYRN1	1.24452	0.00861338	0.107032
TMEM97	-0.74994	0.00861723	0.107032
DPYD	0.806194	0.00862164	0.107032
TLDC1	0.675964	0.00864755	0.107218
LOXL4	-1.27802	0.0086502	0.107218
PRTFDC1	-0.838955	0.00865898	0.107218
IKZF2	0.869724	0.00866353	0.107218
C10orf99	1.15147	0.0086823	0.107367
PSEN2	0.693273	0.00872647	0.107775
MAMLD1	-0.796996	0.008733	0.107775
NINJ1	-0.79582	0.00873558	0.107775
ZNF562	0.708123	0.0087795	0.108233
ATP9A	0.532643	0.00878838	0.108259
CAPNS1	0.595113	0.00882829	0.108666
KCTD5	0.750794	0.00883555	0.108672
USP53	0.556618	0.00884484	0.108702
BCO2	1.04886	0.00886688	0.108756
DENND1B	0.716664	0.0088677	0.108756
TROAP	-0.878307	0.00886971	0.108756
ANKRD36B	-0.745511	0.00888642	0.108833
PRAF2	-0.678194	0.00889647	0.108833
PRPH2	-1.32862	0.00891618	0.108991
ANGPT1	-1.06844	0.00892902	0.109064
ANGPTL4	1.06632	0.00895758	0.109329
LRFN5	-1.33367	0.00898905	0.109561
FBXO30	0.622985	0.0089903	0.109561
SYNPO2	-1.16959	0.00900619	0.10967
PARP3	-0.590221	0.00904104	0.110011
ZNF488	-0.854684	0.00906172	0.110093
NRP1	-0.78986	0.00906511	0.110093
AR	-1.16178	0.00907431	0.110093
CIDEA	1.25603	0.00907541	0.110093
DEGS2	1.08519	0.00912568	0.110607
C9orf116	-1.06136	0.00913166	0.110607
MIR205HG	-0.486608	0.00916283	0.110831
STMN1	-0.766773	0.00917045	0.110831
TST	0.768846	0.00917103	0.110831
MAN2A2	-0.636346	0.00920849	0.111199
FUT3	1.19729	0.00923468	0.111355
CSNK1A1	0.553948	0.00924561	0.111355
DUOXA1	0.820448	0.0092478	0.111355
PAWR	0.567383	0.0092493	0.111355
TOM1	0.850328	0.00933699	0.112129
NSUN5P1	-0.962617	0.00933707	0.112129
SDK2	-1.06803	0.00934532	0.112129
PHF12	-0.585015	0.00935323	0.112129
KLF5	0.64533	0.00935544	0.112129
DCUN1D3	1.04549	0.00936197	0.112129
GIMAP7	-1.07094	0.00936284	0.112129
CD180	-1.18751	0.00937684	0.112212
EMID1	-1.12705	0.00938721	0.112252
AK4	0.492931	0.00947059	0.113164
TNS3	-0.859415	0.00949508	0.113305
PLA2G4E	1.17424	0.00949659	0.113305
TMBIM6	0.52182	0.00953078	0.1135
FCGBP	1.08101	0.00953256	0.1135
SCCPDH	-0.875119	0.00953768	0.1135
TTC29	1.31043	0.00955252	0.1135
SYTL2	-0.902932	0.00955293	0.1135
TUBB6	0.943112	0.00955565	0.1135
FRMD8	0.716294	0.00957099	0.113598
NES	-0.727058	0.0096017	0.113877
AP1S2	-0.893527	0.00960907	0.11388
VWCE	-1.10101	0.00962302	0.113913
FAM156A	-1.19101	0.00962619	0.113913
KCND3	1.00423	0.00963427	0.113925
PCED1B-AS1	-1.1154	0.00966416	0.114166
MRPS31P5	-0.737652	0.00966903	0.114166
MSRB3	-1.01779	0.00969607	0.114401
LINC00672	-1.11849	0.00972989	0.114715
SAMD9	0.917191	0.00974158	0.114757
SH3TC1	1.17784	0.00975734	0.114757
ABCA8	-1.23269	0.00976933	0.114757
CSNK1G1	0.499612	0.00977825	0.114757
AP4B1-AS1	-1.31768	0.00978233	0.114757
COLQ	-1.07649	0.00978328	0.114757
GPR162	-1.17799	0.0097839	0.114757
TMEM79	0.837191	0.00981963	0.115043
GPR15	1.04109	0.00982267	0.115043
DENND2A	-1.1369	0.0098406	0.115066
LDHD	0.783669	0.00984254	0.115066
LINC00462	1.25741	0.00985654	0.115066
FUT1	0.623312	0.00985752	0.115066
NFATC2	-0.670336	0.00986072	0.115066
SEC14L1P1	-1.1889	0.00989016	0.115241
TRPV1	-0.867223	0.00989018	0.115241
LINC00839	-0.791914	0.00990705	0.115353
COX4I2	-1.29911	0.00991999	0.115356
SLC44A3	0.935238	0.00992177	0.115356
HERC3	0.66448	0.00995752	0.115687
TMEM217	1.13143	0.0100135	0.116253
RNASE4	-0.956078	0.0100279	0.116336
DPH7	-0.678725	0.0100409	0.116401
CALM1	0.66979	0.0100577	0.116448
ZCCHC5	-1.2648	0.0100595	0.116448
TSPAN2	-1.20612	0.0100733	0.116523
PHLDB3	0.983578	0.0100879	0.116607
SLAMF7	-0.865376	0.0101014	0.116679
SPEG	-0.953021	0.0101143	0.116742
MEGF6	-0.997988	0.0101286	0.116803
NRBP1	0.521389	0.0101444	0.116803
MPDZ	-0.966754	0.0101471	0.116803
CEMIP	1.09418	0.0101489	0.116803
BMP6	-0.967551	0.0101641	0.116894
TTC25	-1.30926	0.0102037	0.117222
SCARF2	-1.10865	0.0102073	0.117222
CA13	0.761565	0.0102209	0.117234
MAFG	0.591861	0.010223	0.117234
TBC1D1	-0.768112	0.010235	0.117286
MAP1LC3A	0.853684	0.0102481	0.117353
FCRL6	-1.2892	0.0102759	0.117586
VLDLR	0.726601	0.0103276	0.117943
KCTD20	0.480552	0.0103384	0.117943
CRYBG3	0.76144	0.0103416	0.117943
MMP11	-1.04622	0.0103555	0.117943
AK5	-1.17021	0.0103615	0.117943
SH2D4A	0.687255	0.0103627	0.117943
SLC7A6	-0.509684	0.0103659	0.117943
MIF-AS1	-1.26676	0.0103663	0.117943
GRIN3A	-1.10417	0.0104211	0.118274
HSPA4L	0.846998	0.0104225	0.118274
GPER1	-1.09471	0.0104249	0.118274
EIF4G3	0.584198	0.0104277	0.118274
CSTF2	0.487787	0.0104325	0.118274
ARHGEF18	0.840938	0.01045	0.118388
ITPKC	0.848322	0.0104821	0.118623
HIF3A	-1.30651	0.0104855	0.118623
TGFB1I1	-0.861514	0.0104984	0.118666
CPLX1	-1.10576	0.0105042	0.118666
KDM3A	0.499868	0.0105628	0.119168
HUS1	0.57861	0.0105636	0.119168
FAM124A	-1.16236	0.0105874	0.119231
PIGA	0.720377	0.01059	0.119231
GALNT6	1.20572	0.0105932	0.119231
SLC16A4	-1.07206	0.0105992	0.119231
RRN3P2	-1.29048	0.0106119	0.119238
CLN8	0.638282	0.0106147	0.119238
AHCYL1	0.481705	0.0106651	0.11972
SMARCD3	-0.949954	0.0106962	0.119984
ABR	0.682624	0.0107133	0.120032
TYMS	-0.791517	0.0107156	0.120032
ANXA9	1.14544	0.010724	0.120042
C5orf45	-0.87663	0.0107824	0.120612
DNHD1	-0.876528	0.0107909	0.120622
P4HA2-AS1	-1.05561	0.0108083	0.120649
ITGA1	-1.04944	0.0108084	0.120649
C2orf81	-1.06268	0.0108195	0.120687
GRIN2C	-1.29735	0.0108526	0.120972
TMEM40	0.82575	0.0108713	0.121096
DNAH1	-0.790227	0.0108883	0.1212
PTPN3	0.598445	0.0109469	0.121768
RAB20	-1.06005	0.010959	0.121818
TC2N	0.69904	0.010969	0.121843
FAT4	-0.978383	0.0110059	0.122169
CFD	-1.12672	0.0110358	0.122339
IGFLR1	-0.874812	0.0110366	0.122339
LARP6	-0.898277	0.0110896	0.122841
CLCA3P	1.22608	0.0111238	0.123014
NCCRP1	1.16528	0.0111328	0.123014
SLC22A5	-0.683204	0.0111354	0.123014
JUP	0.812153	0.0111361	0.123014
CCDC80	-0.986518	0.0111491	0.123072
DACT3	-1.16217	0.0111803	0.123332
GRB10	-0.744404	0.0112007	0.123471
RASA3	-0.836415	0.0112294	0.12356
BNIP3	0.746312	0.0112296	0.12356
LPCAT2	0.473415	0.011232	0.12356
COL4A3BP	0.475787	0.0112647	0.12372
MAL2	0.635722	0.0112688	0.12372
KCNIP3	-1.08151	0.0112738	0.12372
GDF11	-0.875938	0.0112776	0.12372
ELMO1	-0.730137	0.0112907	0.123779
PRDM2	0.42411	0.0113254	0.124074
TTC32	-0.93019	0.0114668	0.125536
FLRT2	-0.808523	0.0114871	0.125672
NPR2	-1.13041	0.0115079	0.125814
BTBD10	0.56476	0.0115512	0.126152
CNDP2	0.563348	0.0115547	0.126152
MAGI2-AS3	-1.05972	0.0115756	0.126293
PRIMA1	1.0326	0.0115849	0.126308
WNT3A	-0.730289	0.0115957	0.12634
CENPV	-1.04328	0.0116193	0.126511
RGS20	0.923984	0.0116277	0.126516
SGK2	-1.28407	0.011647	0.12664
ZEB1	-0.963241	0.0116639	0.126716
PIAS1	0.488048	0.01167	0.126716
CASP4	0.855179	0.0116986	0.126941
C16orf95	-0.87365	0.0117247	0.127085
ATP2A2	0.709095	0.0117327	0.127085
CDH24	-0.879603	0.0117358	0.127085
PLS3	0.630655	0.0117603	0.127189
ETFDH	0.483486	0.0117614	0.127189
HSPB2	-1.02591	0.0117849	0.127357
CYP27A1	-1.05071	0.0118048	0.127485
HSPA8	0.814535	0.0118535	0.127925
LY9	-0.896763	0.0118699	0.128015
GPR153	0.821041	0.0119034	0.128289
TWIST1	-1.07979	0.0119511	0.128717
SLC15A3	-0.864057	0.0119977	0.129131
KDM7A	0.883592	0.0120229	0.129287
ATP2A1	-1.1614	0.0120379	0.129287
MYRIP	-1.25151	0.012059	0.129287
RAET1E	0.851615	0.0120602	0.129287
FCRLA	-1.19478	0.0120642	0.129287
APOBEC3F	-0.758254	0.0120659	0.129287
STK40	0.870914	0.012069	0.129287
JAZF1	-0.861839	0.0121004	0.129537
NDRG1	0.878572	0.0121404	0.129802
TRIM52-AS1	-0.829082	0.0121519	0.129802
GMDS	1.12174	0.012152	0.129802
FOXO4	0.713165	0.0121578	0.129802
ALPL	-0.965527	0.012187	0.130027
RGL3	-1.23897	0.012202	0.130101
SLC1A4	-0.83831	0.0122231	0.130145
PIK3R3	-0.709745	0.0122252	0.130145
VASN	0.897641	0.0122307	0.130145
KRT6A	0.960333	0.012281	0.130593
MYH14	0.999791	0.0123471	0.131154
SOCS6	0.484387	0.0123502	0.131154
ATP6V0C	0.871957	0.0123648	0.131222
FCN3	-1.25688	0.0124033	0.131543
CNNM1	-1.10708	0.0124272	0.131666
CIART	1.21459	0.0124314	0.131666
SULF1	-0.869108	0.0124627	0.13191
PARP9	0.576737	0.0125366	0.132603
FAM83E	1.17918	0.012552	0.132673
RXRG	-1.26346	0.0125598	0.132673
NAALADL2	-0.989655	0.0126202	0.133222
EPN3	0.81542	0.0126595	0.133549
KLK7	1.02871	0.0127066	0.133868
ARL9	-1.07665	0.0127203	0.133924
NSF	0.529643	0.0127618	0.134249
BIRC6	0.546981	0.012768	0.134249
MYO1H	1.04704	0.0128032	0.134454
PHF20L1	0.528927	0.0128043	0.134454
CPQ	-0.794417	0.0128236	0.134567
TXNDC15	-0.591316	0.0128466	0.134721
LINC00582	-1.26989	0.012863	0.134723
DENND5B	-0.947446	0.0128638	0.134723
FAM118A	-0.74981	0.0128827	0.134833
CD160	-1.12805	0.012934	0.135281
LINC00482	1.07431	0.0129628	0.135478
DCST2	-1.17817	0.0129703	0.135478
DLG3	0.707721	0.0129783	0.135478
EGLN3	1.01248	0.0129959	0.135572
MCF2L2	0.939269	0.0130132	0.135664
RSPO4	-1.25451	0.0130266	0.135715
COL7A1	-0.966173	0.0130645	0.136021
PLEKHA4	-0.595805	0.0131001	0.136303
SLC1A2	-1.25565	0.0131535	0.136769
RAP2B	0.728693	0.0131937	0.137098
ORC1	-0.705758	0.0132325	0.137411
RASEF	0.960247	0.0132448	0.137449
USO1	0.489256	0.01327	0.137618
ACSF2	-0.911923	0.0132783	0.137618
ICAM3	-0.84264	0.0133245	0.138007
TACC3	-0.478661	0.0133349	0.138025
CNTNAP3B	-0.970604	0.0133555	0.138149
LRRC8A	0.856436	0.0133895	0.138361
TRIP11	0.519157	0.0133934	0.138361
RHOBTB3	-1.03177	0.0134055	0.138396
HOTAIRM1	-1.16509	0.0134724	0.138997
PRR26	-1.19977	0.0134895	0.139083
EIF4E	0.46639	0.0135041	0.139144
MYO15B	-0.977041	0.0135352	0.139257
ITGA9	-0.987768	0.0135444	0.139257
NKIRAS2	0.525518	0.0135475	0.139257
NCMAP	-1.2185	0.01355	0.139257
LINC00520	1.24964	0.0135746	0.13939
RGS3	-0.639749	0.0135805	0.13939
CUBN	-1.0467	0.0136169	0.139674
SULT1C4	-1.24012	0.0136363	0.139705
DOPEY2	0.747685	0.0136374	0.139705
EPHA2	1.02983	0.0136589	0.139835
OSR2	-1.13203	0.0136695	0.139854
MAP4	0.585572	0.0136817	0.139888
HLA-DQA2	-1.25774	0.0137132	0.140121
HTR3B	1.11166	0.0137355	0.140259
AP1M2	0.593617	0.0137578	0.140396
BBC3	-0.947322	0.0137916	0.140405
PRKAR2B	-1.05018	0.0137946	0.140405
COL27A1	-0.89586	0.013797	0.140405
ELOVL5	-0.676808	0.0137982	0.140405
RSRC2	0.435556	0.0138036	0.140405
ZC3H13	0.484985	0.0138151	0.140405
PTCH2	-1.17998	0.0138258	0.140405
SERPINB4	1.15548	0.0138291	0.140405
C12orf56	0.829869	0.0138485	0.140512
NPHP1	-0.858772	0.0139045	0.140915
LPAR3	0.66496	0.0139058	0.140915
SCN1B	-0.930468	0.0139151	0.140919
HIST1H3H	1.05607	0.0139501	0.141015
ENPP4	-1.1502	0.0139503	0.141015
SHROOM2	0.579283	0.0139511	0.141015
FHL5	-1.25298	0.0140025	0.141445
CD1D	-1.2539	0.0140184	0.141464
KREMEN2	-1.1504	0.0140222	0.141464
MAST4	0.625907	0.0140783	0.141941
LINC01480	-1.24752	0.01411	0.142171
GOLGA4	0.486452	0.0141299	0.142281
CNKSR3	0.728345	0.0141696	0.142591
GSR	-0.703125	0.0141906	0.142712
MYO7B	-1.16482	0.0142053	0.142769
PLA2R1	0.583664	0.0142347	0.142975
CITED4	0.883529	0.014271	0.143073
SLC25A29	-0.894066	0.0142783	0.143073
SH3BP5-AS1	-1.03928	0.0142802	0.143073
NAALADL1	-0.949549	0.0142804	0.143073
PCDHGA11	1.16565	0.0143578	0.143759
ACTN1	1.0241	0.0143846	0.143811
TWF1	0.769917	0.0143847	0.143811
HIST1H2BD	0.914429	0.0143902	0.143811
YJEFN3	-1.1575	0.0144072	0.143891
FBLN1	-0.832154	0.0144236	0.143965
FAM111A	-0.629784	0.0144419	0.144057
PPM1H	-0.999381	0.0144533	0.144081
MMP24-AS1	0.793044	0.014472	0.144177
CARD8	-0.648886	0.0145564	0.144843
CRLF3	0.67289	0.014557	0.144843
NRN1L	-1.2448	0.0146143	0.145322
AKR1B1	-0.836501	0.0146448	0.145535
FLVCR1-AS1	-1.07575	0.0146669	0.145615
ZC3H12D	-0.903343	0.0146712	0.145615
MGAT5	0.719471	0.0146879	0.14569
SLCO1C1	-1.24057	0.0147404	0.146121
SH3KBP1	-0.870518	0.0147499	0.146124
TMEM74B	-0.951426	0.0147647	0.14618
INMT	-0.997187	0.0148045	0.146448
TOX4	0.457273	0.0148101	0.146448
DICER1	0.678258	0.0148326	0.146462
CDS1	0.550919	0.0148359	0.146462
PRKCB	-1.01806	0.0148415	0.146462
CCDC88A	-0.89543	0.0148484	0.146462
NEK8	-0.632533	0.0148704	0.146589
CCDC85A	-1.24212	0.0148996	0.146786
UBAC2	0.430202	0.0149184	0.146881
KIDINS220	0.414907	0.014956	0.147159
FREM2	-1.22808	0.014975	0.147255
LBX2-AS1	-1.14832	0.0150022	0.147413
ACOX1	0.712561	0.0150095	0.147413
NCKAP5L	-0.738105	0.0151327	0.148532
MSRB1	0.836387	0.0151473	0.148583
SGPP2	0.703824	0.0151955	0.148923
SERTAD2	0.521161	0.0152006	0.148923
ITGB8	0.766196	0.015269	0.149501
SPATA12	-1.23743	0.015297	0.149683
REM2	-1.10566	0.0153195	0.149758
FAM83B	0.712835	0.0153234	0.149758
TMEM170B	-1.10118	0.0153602	0.150025
RCN3	-0.844308	0.0153735	0.150064
MED13	0.481565	0.0154322	0.150445
LRRTM2	-1.23631	0.0154395	0.150445
TMEM55A	-0.855105	0.0154409	0.150445
PTCH1	-0.777797	0.0154671	0.150608
LINC00926	-1.16061	0.015488	0.15072
DCAF12	0.570426	0.0155711	0.151415
GOLGA2	0.583841	0.0155785	0.151415
ECM1	1.18683	0.0156362	0.15183
TAF2	0.565474	0.0156593	0.15183
MEOX2	-1.20009	0.0156712	0.15183
IPPK	0.689008	0.0156771	0.15183
AIM1	0.60064	0.0156867	0.15183
APPL2	0.457893	0.0156947	0.15183
NAP1L3	-1.16144	0.0156964	0.15183
LDLRAD2	-1.22596	0.0156973	0.15183
CELF6	-1.09711	0.0157078	0.151838
CLDN24	1.23051	0.0157277	0.151923
NR5A2	-1.10921	0.0157358	0.151923
LDLRAD1	1.23207	0.0157494	0.151923
HES1	0.767559	0.0157594	0.151923
WAS	-0.950768	0.0157793	0.151923
ORAI3	-0.768236	0.0157805	0.151923
TP53INP2	0.930123	0.0157832	0.151923
SEC24A	0.716067	0.0158017	0.152009
ETV5	-0.884445	0.0158299	0.15202
GIMAP4	-0.965895	0.0158477	0.15202
TRIP12	0.441559	0.0158548	0.15202
TMEM143	-0.705215	0.0158596	0.15202
TNK1	-0.567436	0.0158639	0.15202
GSPT2	-0.698261	0.0158694	0.15202
TMEM241	0.717354	0.0158728	0.15202
OSBPL7	-0.961621	0.0158791	0.15202
ZMYM6NB	-0.848448	0.0158955	0.152085
ZDHHC5	0.524092	0.0159127	0.152159
GRIN2A	-1.16469	0.0159265	0.152167
SP140	-1.04974	0.015937	0.152167
KIAA0355	0.59689	0.0159516	0.152167
DBNDD1	0.827332	0.0159518	0.152167
CD93	-0.914829	0.0160126	0.152536
MYO18A	0.690744	0.0160183	0.152536
DOC2B	1.10281	0.0160207	0.152536
ODF4	1.20517	0.0160471	0.152536
ZNF573	0.750401	0.0160477	0.152536
CSNK2A1	0.47202	0.0160585	0.152536
CSAD	-0.872252	0.0160643	0.152536
UBE3B	0.453864	0.016067	0.152536
ZDHHC13	0.722129	0.0161297	0.15304
RORB	-1.19861	0.0161553	0.153192
RSPH9	-1.18248	0.0161958	0.153484
PHEX	1.0768	0.0162318	0.153734
ACKR1	-1.00134	0.0162527	0.153841
CNIH2	-1.16083	0.0162703	0.153916
STK38	0.42154	0.0162938	0.153943
HDAC4	0.720329	0.0162988	0.153943
DLL4	-0.870682	0.0163106	0.153943
NUDT12	0.532058	0.0163172	0.153943
WDR11	0.383699	0.0163221	0.153943
ACTR2	0.6113	0.0163311	0.153943
FAM83A	1.09763	0.0163492	0.154022
PCDHGB7	0.903295	0.0164021	0.15441
SH2B2	-0.892538	0.0164097	0.15441
PELI2	-0.984445	0.0164332	0.15454
SF3B3	0.502714	0.0164549	0.154653
KIAA0895L	-0.894133	0.0164918	0.15476
EDEM3	0.544246	0.016496	0.15476
GAL3ST4	-0.791616	0.0165048	0.15476
DBF4B	-0.78455	0.0165074	0.15476
PIDD1	-0.843044	0.0165177	0.15476
SIM2	-1.10806	0.0165245	0.15476
PRND	-1.22303	0.0165436	0.154848
PROM2	0.762217	0.0165598	0.154886
TMEM52B	-1.21741	0.0165732	0.154886
RCSD1	-0.973762	0.0165812	0.154886
ZNF174	-0.502065	0.0165865	0.154886
PROCA1	-1.07377	0.0166416	0.155309
SLC35F5	0.627313	0.0167065	0.155823
PYGL	0.822522	0.0167373	0.155845
SLC26A6	-0.717664	0.0167391	0.155845
ERN1	0.685346	0.0167479	0.155845
TNNI2	-1.0923	0.016748	0.155845
PAK1	0.419193	0.0167897	0.15608
MAP7	0.518041	0.0167928	0.15608
SH3D19	0.42547	0.0168311	0.156297
ZNF114	-1.17839	0.0168358	0.156297
GDPD3	0.97348	0.016866	0.156487
FZD10-AS1	0.912502	0.0168974	0.156668
ADM5	-1.03458	0.0169052	0.156668
BAMBI	0.871334	0.0169706	0.157135
PKD1P6	-0.737389	0.0169766	0.157135
RECQL4	-0.716536	0.0169868	0.157135
SH2D1A	-1.1062	0.0170023	0.157135
GCOM1	1.12473	0.0170148	0.157135
SGCD	-1.12234	0.0170541	0.157407
PPP4R2	0.606516	0.0170795	0.157551
PLEKHS1	-1.14082	0.0171252	0.157763
NEDD9	-0.966597	0.0171257	0.157763
ANKRD37	0.975368	0.0171322	0.157763
DOK1	-0.726271	0.0171459	0.157797
HEYL	-0.942202	0.0171858	0.157971
H2AFV	-0.430375	0.0171945	0.157971
KLHDC8A	1.1837	0.0172065	0.157971
NBEAL2	0.900011	0.0172168	0.157971
TMEM243	-0.642676	0.0172168	0.157971
ZNF530	-0.741917	0.0172298	0.157971
HCFC2	0.422095	0.0172407	0.157971
TAS2R20	-1.1805	0.017244	0.157971
TGFBI	-0.742874	0.0172736	0.157975
EPB41L1	0.630605	0.0172758	0.157975
MYD88	0.635113	0.0172785	0.157975
DCN	-0.977458	0.0172841	0.157975
CHP1	0.584936	0.0172995	0.158025
SLC52A3	0.992342	0.0173302	0.158182
GOLM1	-0.721188	0.0173365	0.158182
PRR14L	0.431452	0.0173495	0.15821
CTTN	0.564992	0.0173871	0.158273
TMEM61	0.931191	0.0173918	0.158273
DTX4	-0.766008	0.017396	0.158273
RBM6	-0.580183	0.0174009	0.158273
MICALCL	1.03456	0.0174061	0.158273
BAZ2B	0.485412	0.0174177	0.158289
ARVCF	-0.721579	0.0175089	0.158957
NREP	-0.718754	0.0175112	0.158957
RARRES2	-0.954304	0.0175231	0.158974
ASF1B	-0.497558	0.0175768	0.159371
GPR1	0.788114	0.0176035	0.159522
GPR146	-1.03151	0.0176291	0.159571
SPATA25	-1.21152	0.0176319	0.159571
TRAPPC6A	-0.727821	0.0176389	0.159571
DRP2	-1.21088	0.0176794	0.159787
AHSA2	-0.970815	0.0176828	0.159787
LRTOMT	-0.663116	0.0176953	0.159809
PSG4	1.16583	0.0177164	0.159831
PTPRS	-0.76364	0.0177178	0.159831
TUBB3	1.08081	0.0177436	0.159973
ATAD2B	0.476555	0.0177617	0.160044
SIAH2	0.643931	0.0177756	0.160044
STARD4-AS1	-1.07812	0.0177864	0.160044
KIF22	-0.560208	0.0178008	0.160044
ACOX3	0.658369	0.0178017	0.160044
STX11	0.805733	0.0178181	0.160102
EGFR-AS1	-1.13648	0.017831	0.160127
GUCY1B3	-0.84416	0.0178983	0.160402
PCOLCE	-1.00943	0.0178995	0.160402
BCL2L2	0.4547	0.0178999	0.160402
SAP30	-0.580674	0.0179019	0.160402
FOXN3-AS1	0.785372	0.0179222	0.160494
UGT1A7	1.20066	0.0179586	0.160707
NT5M	-0.835157	0.0179797	0.160707
GPRC5D	0.98292	0.0179826	0.160707
ARHGEF10L	0.747798	0.0179863	0.160707
IL36RN	1.02537	0.0180025	0.160762
PLEKHM3	0.602676	0.018016	0.160792
PAQR6	-1.03782	0.0180814	0.161285
UBQLNL	-1.20433	0.0180941	0.161308
ZFP69	-0.697485	0.0181188	0.161355
CNTLN	-0.717318	0.0181196	0.161355
NDST1	0.659456	0.0181321	0.161377
EFHB	-1.19508	0.0181943	0.16184
SNAPC3	0.446513	0.018224	0.162013
TSC22D3	-0.716828	0.0182623	0.16213
ACSS3	-1.191	0.0182652	0.16213
DNASE2	-0.521772	0.0182731	0.16213
RUFY2	0.477258	0.0182987	0.16213
IGSF21	-1.20226	0.0183042	0.16213
DCTN2	0.440629	0.0183048	0.16213
YPEL1	-0.835258	0.0183083	0.16213
STAM	0.578799	0.0183343	0.16227
CCNB1IP1	-0.725451	0.0183467	0.16229
CPEB4	0.869184	0.0183606	0.162323
XCR1	1.18339	0.0183763	0.162371
TECR	0.71895	0.0184377	0.162824
MICALL1	0.688634	0.0184949	0.163238
MST1	-0.935703	0.0185118	0.163298
MANSC1	0.485741	0.0185578	0.163578
BMF	-0.821207	0.0185642	0.163578
NCOA4	0.52715	0.0185911	0.16371
ZNF704	-0.886738	0.0185997	0.16371
ZNF440	0.56555	0.0186124	0.163731
LAMC1	-0.569292	0.0186739	0.164141
ST3GAL3	-0.740341	0.0186795	0.164141
ARHGEF6	-0.693474	0.0186981	0.164214
ARHGAP40	1.14056	0.0187623	0.164606
TCTN1	-0.56376	0.0187634	0.164606
RAB11FIP1	1.00576	0.0187741	0.164609
CPEB2	0.628758	0.0187905	0.164663
HEY2	-1.03846	0.0188241	0.164866
CYS1	-1.02608	0.018886	0.165317
DLEU2	-0.877135	0.0189024	0.16537
WDR31	0.891587	0.0189469	0.165633
KRT15	-1.03102	0.0189578	0.165633
ELOVL7	0.608094	0.0190001	0.165633
NRBF2	0.746639	0.0190092	0.165633
CCDC74A	-0.893329	0.0190166	0.165633
P4HA3	-0.905566	0.019018	0.165633
TP53AIP1	-0.861104	0.0190333	0.165633
MATN3	-1.04637	0.019036	0.165633
GTF2IRD2	-0.71825	0.0190599	0.165633
CADM4	0.733501	0.0190662	0.165633
MSANTD2	-0.74843	0.0190671	0.165633
RCOR1	0.77204	0.0190714	0.165633
RALB	0.560767	0.0190772	0.165633
RBMS3	-0.881713	0.019078	0.165633
ORMDL2	0.702446	0.0191255	0.165955
XRN1	0.523612	0.0191894	0.166322
FBN1	-0.862658	0.0192026	0.166322
NIT1	0.49681	0.0192114	0.166322
COL1A1	-1.00287	0.0192199	0.166322
MIR205	-1.01285	0.0192199	0.166322
HORMAD1	-1.09277	0.0192327	0.166342
PLEKHO1	-0.796961	0.0192718	0.166559
RASD1	-0.915562	0.0192787	0.166559
CCDC102A	-0.835902	0.0193272	0.166859
DDX12P	-0.925675	0.0193343	0.166859
COL23A1	-0.830097	0.0194154	0.167468
NOTCH2	0.573355	0.0194525	0.167698
OGN	-1.17302	0.019465	0.167715
ZNF883	0.859381	0.0195004	0.167929
MIR497HG	-1.1286	0.0195472	0.168241
DPP4	-0.991634	0.0196018	0.16862
SQRDL	0.696174	0.0196535	0.168916
SLC44A2	0.548868	0.0196617	0.168916
RMND5A	0.591711	0.0196681	0.168916
DTWD1	-0.78708	0.0197088	0.169068
PCDHGC3	0.806992	0.0197124	0.169068
B3GAT3	-0.606633	0.0197175	0.169068
ARHGEF34P	0.86622	0.0197591	0.169333
LACE1	0.618934	0.0198047	0.169633
ANKRD31	0.988814	0.0198172	0.169648
FRK	0.770633	0.0198334	0.169652
EPHA7	1.07497	0.0198388	0.169652
MYO15A	-1.18798	0.0198763	0.169785
CLEC11A	-0.849991	0.0198912	0.169785
CYP2F1	1.18608	0.0198914	0.169785
TANK	0.52207	0.0198976	0.169785
PRUNE2	-1.07182	0.0199189	0.169785
COPB2	0.532184	0.019923	0.169785
PLCL1	-1.06125	0.0199349	0.169785
UPK1A	1.17109	0.0199396	0.169785
LINC00887	1.10908	0.0199601	0.169869
ANG	-0.93381	0.0200255	0.170334
RNF111	0.463146	0.0200372	0.170343
BCAN	-1.15878	0.02007	0.170531
APOBEC3G	-0.902681	0.0200881	0.170546
LBH	-0.763014	0.0200932	0.170546
ELL2	0.561372	0.0201067	0.17057
TNNT3	-1.09012	0.0201204	0.17057
SGSM1	-1.0042	0.0201281	0.17057
STX1B	-1.10242	0.0201713	0.170845
CRTAP	-0.558469	0.0201995	0.170993
SPRED2	-0.545485	0.0202275	0.171139
SLC35E2	-0.760442	0.0202698	0.17129
WHAMMP3	-0.749532	0.0202713	0.17129
ZNF438	-0.420921	0.0202775	0.17129
FGF11	0.7379	0.0202884	0.171291
TRIM46	-1.10844	0.0203292	0.171544
SLC16A7	0.855899	0.0203616	0.171691
NTF4	-0.713795	0.0203681	0.171691
LRRFIP1	0.600999	0.0203908	0.171791
HPX	-1.16	0.0204563	0.172252
OLFML2A	-0.704486	0.0205199	0.172697
TMED10P1	0.927833	0.0205425	0.172776
GFRA1	-0.965893	0.0205594	0.172776
CCNL2	-0.73946	0.0205618	0.172776
RAET1L	0.916273	0.0205943	0.172792
FREM1	-1.05022	0.020596	0.172792
YBX2	-1.07763	0.0205962	0.172792
ARHGEF5	0.688349	0.0206269	0.172881
HTRA3	-0.875072	0.0206286	0.172881
NLRC3	-0.80385	0.0206482	0.172955
SUCLA2	0.563558	0.0206732	0.173073
CHRDL2	-1.16501	0.0206915	0.173135
PLK2	0.757913	0.0207396	0.173446
FOSL2	0.670747	0.0207855	0.173693
MEX3A	-0.762358	0.0207908	0.173693
ORAI1	-0.490328	0.0208281	0.173795
SAMD4B	0.647674	0.0208457	0.173795
CYSRT1	0.981275	0.020856	0.173795
PRRG4	0.513421	0.0208648	0.173795
HMOX2	0.666972	0.0208678	0.173795
SOCS2	-0.762219	0.0208685	0.173795
AMT	-0.981584	0.0209279	0.174192
FAM227A	-1.03048	0.0209435	0.174192
TRIP4	0.47382	0.0209568	0.174192
AMPD2	-0.619422	0.0209599	0.174192
ST8SIA4	-1.03999	0.0210246	0.174604
NDNF	-1.10741	0.0210313	0.174604
PKHD1L1	-1.00061	0.0211173	0.175172
TMPO-AS1	-0.854166	0.0211218	0.175172
RDH13	0.731088	0.0211633	0.175319
HAUS8	-0.543465	0.0211644	0.175319
MAGEE1	-0.709301	0.0212004	0.175319
FUT8	-0.716697	0.0212066	0.175319
GP1BA	-1.04059	0.0212206	0.175319
CRNN	1.02374	0.0212256	0.175319
DNAH3	0.943283	0.0212365	0.175319
ERBB2	0.635101	0.0212467	0.175319
SP6	0.891772	0.021248	0.175319
BAIAP2	0.730752	0.0212535	0.175319
TPM4	0.72358	0.0212605	0.175319
GLTPD2	1.00785	0.0213432	0.175761
TICAM1	0.897425	0.0213452	0.175761
FANCA	-0.73238	0.0213471	0.175761
LENG8-AS1	-1.10228	0.0214268	0.176318
GFER	-0.506738	0.0214515	0.176318
BIVM	-0.595659	0.0214549	0.176318
GPR78	1.09897	0.0214731	0.176318
STX17	0.432576	0.0214937	0.176318
CAMK2B	-1.1717	0.0214992	0.176318
STK38L	0.787937	0.0215053	0.176318
SLC25A25	0.932388	0.0215084	0.176318
LXN	-0.671097	0.0215235	0.176318
MGLL	0.806394	0.0215287	0.176318
ZBTB16	-1.16599	0.0215388	0.176318
POMC	-0.876369	0.0215475	0.176318
MYO3B	-1.14465	0.0215876	0.176556
CMTM7	-0.722796	0.0216053	0.176609
MFAP4	-0.973123	0.0216265	0.176692
C11orf45	-0.832525	0.021645	0.176746
GPM6A	-1.17138	0.0216552	0.176746
PIK3CG	-0.929364	0.0216735	0.176804
TNFRSF19	-0.979464	0.0216911	0.176857
RAB39B	-1.14568	0.0217208	0.176981
TLE6	-1.16963	0.0217285	0.176981
SFRP4	-1.08769	0.0217701	0.177125
PATZ1	-0.732314	0.0217767	0.177125
EVC	-0.566036	0.0217795	0.177125
GPRC5C	-0.549639	0.0218007	0.177207
FCRL3	-1.13632	0.0218758	0.177643
CD19	-1.09387	0.0218766	0.177643
GNLY	-1.09085	0.0219153	0.177648
LINC01094	0.777261	0.021925	0.177648
MSLN	-1.16967	0.0219367	0.177648
ALX4	-1.16912	0.0219388	0.177648
SEPT7P2	-0.611584	0.0219571	0.177648
AMPD3	0.751271	0.021964	0.177648
CBLB	-0.616163	0.0219783	0.177648
EPB41L3	0.689458	0.0219815	0.177648
COPA	0.459685	0.0219866	0.177648
ABTB1	-0.496936	0.0219887	0.177648
RAB1B	0.51603	0.0220018	0.177664
SH3GLB2	0.698428	0.0220549	0.178002
CERS4	0.684321	0.0220679	0.178018
TTYH2	-0.845807	0.0221141	0.178127
SCARF1	-0.797913	0.0221144	0.178127
ZNF710	0.787252	0.022115	0.178127
FAM167B	-1.00943	0.0222918	0.17946
GAB2	0.699669	0.0224706	0.180809
DPT	-1.07813	0.0224864	0.180844
GDAP1	0.48029	0.0225005	0.180866
BST1	-1.09337	0.0225519	0.181157
SIAE	0.666524	0.0225594	0.181157
DGAT2	0.993356	0.022635	0.181589
KCNS1	1.14441	0.0226359	0.181589
HOOK3	0.468704	0.0226542	0.181644
EMP1	0.924615	0.0226669	0.181655
CNR1	-1.16063	0.0226929	0.181771
PGM5	-1.02707	0.0227167	0.181871
CAP1	0.624874	0.0227701	0.182162
FMNL2	0.960902	0.0227806	0.182162
YWHAZ	0.446936	0.0227874	0.182162
ELOVL2	-1.16119	0.0228259	0.182363
GPR173	-1.07678	0.0228437	0.182363
TM6SF1	-0.881609	0.0228628	0.182399
TRIM36	-0.970502	0.0228879	0.182508
EXOC7	0.525395	0.0229021	0.18253
NPIPB5	-0.819731	0.0229195	0.182577
ENGASE	-0.825684	0.022991	0.182977
CENPH	-0.703554	0.0229926	0.182977
WIPF1	-0.872425	0.0230616	0.183285
ZMAT5	0.722388	0.0230644	0.183285
TMCC1	0.488345	0.0230659	0.183285
MDFIC	0.849376	0.0231038	0.183342
BTBD7	0.447404	0.0231059	0.183342
PRSS3	0.961082	0.0231076	0.183342
[truncated: 904 more rows]

## Sheet: Table S3
Table S3. Differentially methylated (DM) genes in SN vs. NN group
(SN: Smoker/Non-periodontitis, NN: Non-smoker/Non-periodontitis)
Gene Symbol	log2 Ratio	p-value	q-value
MIR1233-1	-0.0780073	0.000105567	1
DHRS7B	-0.0518305	0.000518378	1
C22orf15	-0.0452236	0.000523016	1
CGB2	-0.0383969	0.000811839	1
RAD18	0.0669062	0.000866054	1
IRF2BP1	0.00892422	0.0016514	1
ZNF830	0.0181659	0.0016519	1
VN1R2	0.117782	0.002091	1
SVEP1	0.0112181	0.00243664	1
ZNF212	0.013237	0.00398707	1
HAPLN4	0.0374398	0.00497027	1
LVRN	-0.279203	0.00502884	1
FBXL6	-0.0209719	0.00601246	1
LINC01441	-0.129229	0.00720871	1
AK1	0.0217248	0.00912536	1
NTF4	-0.038629	0.0108553	1
GACAT3	0.0929412	0.0122512	1
MCHR1	0.0966233	0.0124209	1
FAAP20	0.0144747	0.0145382	1
ESYT2	-0.0541164	0.0154733	1
CALML6	-0.00848684	0.0160165	1
CHFR	0.0129733	0.0176066	1
ZNF605	0.0129733	0.0176066	1
CNDP2	0.00216016	0.0179874	1
TRNAU1AP	0.0235847	0.0188208	1
MIR299	-0.0152108	0.0203985	1
SLC37A1	-0.138636	0.0220578	1
ZNF608	-0.110477	0.0222078	1
LONRF1	0.0756629	0.0222269	1
LINC01358	-0.101484	0.0242529	1
MIR411	-0.0163257	0.0245479	1
RGSL1	-0.00892112	0.0250614	1
RYR3	-0.032458	0.0262964	1
RGS10	0.0134274	0.0263769	1
PPP2R2B-IT1	-0.0735	0.0269838	1
CARF	0.0816909	0.0269963	1
C5orf56	0.0148188	0.0283795	1
MIR4785	0.0100016	0.0289993	1
MIR6801	-0.0196458	0.0301988	1
ENO1	-0.0312429	0.0303945	1
DCBLD2	-0.175734	0.0306853	1
TAX1BP3	0.0206536	0.0310739	1
DISC1	0.00433535	0.0341663	1
DCUN1D5	-0.273841	0.0346141	1
CDC40	0.0404555	0.0347232	1
BST1	-0.00979223	0.0348667	1
DPH7	0.0501699	0.0348938	1
RBBP8NL	-0.0127898	0.0351672	1
SNORA7B	-0.0249533	0.0352194	1
EMC6	0.0187551	0.0352981	1
SACS	-0.0150253	0.0353359	1
LINC01150	-0.0110798	0.0355275	1
TUBGCP6	0.0897837	0.0358484	1
PPP1R16A	-0.138637	0.0359876	1
NDUFAF1	-0.0141524	0.036109	1
EML3	0.00996299	0.0361224	1
C19orf68	0.0151521	0.0362622	1
ENO1-AS1	-0.0378795	0.0372868	1
SPATA2L	-0.103347	0.0372912	1
MIR3609	-0.0273351	0.0375032	1
LIG1	0.0160664	0.0381105	1
ANKRD18B	-0.0703013	0.0381814	1
RNASE9	-Inf	0.0390123	1
GEMIN7	0.0117681	0.0404256	1
MARK4	0.0117681	0.0404256	1
PAK2	-0.048727	0.0405366	1
TRIM22	-0.0435828	0.0412351	1
GNAT2	-0.00379624	0.0412543	1
BARD1	0.0921039	0.0419603	1
PCDHA7	-0.0240838	0.0420189	1
USP7	-0.00850215	0.0427984	1
FAS	0.0114934	0.0436775	1
MIR3689A	-0.0341594	0.0441429	1
SNORD99	0.0119131	0.0444171	1
AGPAT4	0.0503142	0.0449338	1
TONSL-AS1	-0.0405588	0.0452441	1
SNRPF	0.0112315	0.0453095	1
MIR208B	-0.0213304	0.0461612	1
MIR3689D1	-0.0418195	0.0474952	1
CFL2	-0.0532923	0.0480199	1
BTNL8	-0.0118167	0.0489174	1
AKAP5	-0.146782	0.0492041	1
POMP	-0.0344613	0.0498979	1
OR7G1	-0.0303557	0.0499828	1

## Sheet: Table S4
Table S4. Differentially methylated (DM) genes in SP vs. NP
(SP: Smoker/Periodontitis, NP: Non-smoker/Periodontitis)
Gene Symbol	log2 Ratio	p-value	q-value
MAT2A	0.0409123	0.000309808	1
FBXO22	-0.00366036	0.00165367	1
MMP1	0.179838	0.00223282	1
AGPAT4	0.0600957	0.00237535	1
BROX	0.165064	0.00257174	1
AANAT	-0.0262874	0.00321767	1
STARD9	0.163727	0.00340306	1
PLOD1	-0.0351075	0.00355176	1
FXYD3	0.057176	0.00414841	1
RFPL4A	-0.020738	0.0042437	1
TJP1	0.02482	0.00432086	1
KRT9	-0.0151346	0.00475577	1
MIR548AG2	0.0160806	0.00592463	1
HIST1H4J	-0.0047636	0.0060418	1
MIR520A	-0.00843223	0.00960233	1
MEI4	0.170398	0.0109675	1
MIR6829	0.0452001	0.0116476	1
AOC4P	0.0528811	0.0116594	1
HYAL2	-0.0483338	0.0124246	1
SRGAP2-AS1	0.0176161	0.0131762	1
CHMP6	0.0236681	0.0140315	1
SEPHS1	-0.0101066	0.0141818	1
C6orf201	-0.00547339	0.0150769	1
ATPIF1	0.0451887	0.0162991	1
UQCRHL	0.0338247	0.0163252	1
ASNA1	-0.0188954	0.0163814	1
CIART	0.0529533	0.0164346	1
MYH10	0.0659195	0.0168343	1
CASZ1	0.026527	0.0171693	1
GGT8P	0.0223458	0.0172413	1
APH1A	0.0248092	0.0175651	1
PRSS41	-0.0230102	0.0178591	1
KCNK15	-0.0350497	0.0187455	1
MIR5189	0.0493982	0.0192326	1
TUBGCP4	0.0113535	0.019868	1
UPK1A	0.0317985	0.0202443	1
STK32A	0.223955	0.0207076	1
OTOS	0.0597089	0.0210084	1
NVL	0.0465279	0.0211112	1
FAM185A	0.109209	0.0216064	1
PACSIN1	-0.0232015	0.0222671	1
NEIL3	0.0925001	0.0223762	1
PODN	0.171451	0.0226984	1
FGB	0.0578922	0.0230852	1
ANKRD13D	0.0294406	0.0237886	1
NDEL1	0.0279394	0.0239985	1
KLF9	0.104587	0.0254022	1
SLC22A12	-0.0148397	0.0258946	1
NME9	0.043467	0.0265063	1
EFCAB11	0.0526373	0.0272921	1
PLD1	-0.00767726	0.0273566	1
GDF5	-0.0750061	0.0279067	1
SLX4	0.019201	0.0279552	1
DNASE1	0.0194264	0.0281444	1
ARHGEF7-AS1	0.0190802	0.0283857	1
GPN1	0.0205753	0.0285866	1
ARGLU1	0.128526	0.0287311	1
CEP170B	0.0638193	0.0292486	1
MIR526A1	-0.022781	0.0300372	1
ZFHX4	-0.16004	0.0302923	1
ERVFRD-1	-0.0372318	0.0314608	1
SPRR4	0.09586	0.031691	1
KIAA1586	0.071001	0.031826	1
SEC24C	0.026448	0.0319528	1
FAAP20	0.019388	0.0320326	1
NATD1	0.0423948	0.0326173	1
TRIM68	0.152003	0.0326779	1
EGFL7	0.0436427	0.0338167	1
HEMGN	-0.0113993	0.033969	1
GINS2	-0.00783153	0.0342797	1
TNRC6B	-0.0218534	0.0347858	1
MIR1249	0.0363376	0.035215	1
MIR943	0.0192219	0.0358361	1
TCP10	-0.0210518	0.0363791	1
MIR520E	0.10895	0.0367909	1
LINC00921	0.0273966	0.0375201	1
ZNF263	0.0304832	0.0375454	1
MIR512-1	0.0798739	0.0376751	1
TEAD3	0.0211155	0.0381773	1
PAPLN	-0.0513794	0.0392147	1
ZNF417	0.0235598	0.039802	1
PTAR1	0.0678414	0.039869	1
IGF2	0.0354404	0.0419489	1
CARF	0.0892702	0.0427386	1
CYB5A	0.0174516	0.0427804	1
LINC01510	-0.0259098	0.0440194	1
MED1	0.036162	0.0455381	1
TMEM42	-0.0312442	0.0456322	1
NFKBIE	0.0250999	0.0458564	1
RAD54L	0.02586	0.0469951	1
ZBTB9	0.0116134	0.0472791	1
TADA2B	0.0145516	0.0487162	1
MIR548AA2	-0.0050891	0.0493581	1
MIR548D2	-0.0050891	0.0493581	1
GPRC5C	0.055977	0.0495345	1
FAHD2A	-0.0139016	0.0496554	1

## Sheet: Table S5
Table S5. Differentially expressed and methylated gene in Smoker vs. Non-smoker groups
Comparison	Gene Symbol	log2 Differential Expression	log2 Differential Methylation	Differential Expression p-value	Differential Methylation p-value
Smoker/Non-periodontitis vs. Non-smoker/Non-periodontitis	CALML6	-1.02319	-0.00848684	0.0254492	0.0160165
	DHRS7B	0.433131	-0.0518305	0.0387386	0.000518378
	LIG1	-0.782513	0.0160664	0.00807734	0.0381105
	MIR4785	0.955802	0.0100016	0.0312351	0.0289993
	RGS10	0.65888	0.0134274	0.0397264	0.0263769
	SACS	-0.663738	-0.0150253	0.0247048	0.0353359
	SPATA2L	0.881325	-0.103347	0.0240397	0.0372912
Smoker/Periodontitis vs. Non-smoker/Periodontitis	CHMP6	0.445112	0.0236681	0.0473012	0.0140315
	CIART	1.21459	0.0529533	0.0124314	0.0164346
	EGFL7	-1.10911	0.0436427	1.08697e-05	0.0338167
	FAHD2A	-0.610471	-0.0139016	0.00636628	0.0496554
	GPRC5C	-0.549639	0.055977	0.0218007	0.0495345
	IGF2	-1.00324	0.0354404	0.04938	0.0419489
	KLF9	-0.651277	0.104587	0.028854	0.0254022
	NDEL1	0.831913	0.0279394	0.00647918	0.0239985
	PODN	-0.929574	0.171451	0.0362912	0.0226984
	RAD54L	-0.59022	0.02586	0.0415015	0.0469951
	SEC24C	0.632635	0.026448	0.00819494	0.0319528
	SPRR4	1.60627	0.09586	0.000896825	0.031691
	STARD9	-1.21413	0.163727	0.000861289	0.00340306
	TEAD3	0.549014	0.0211155	0.0413356	0.0381773
	TJP1	0.873664	0.02482	0.00398356	0.00432086
	UPK1A	1.17109	0.0317985	0.0199396	0.0202443

## Sheet: Table S6
Table S6. Differential Expression and Differential Methylation genes
Gene expression and DNA methylation is inverse correlation in smoker vs. non-smoker group
	Gene Symbol	log2 Differential Expression	log2 Differential Methylation	Differential Expression p-value	Differential Methylation p-value
	CACNA1A	0.840004	-0.0138242	0.0333559	0.047142
	CDKL1	0.641502	-0.036777	0.00591573	0.0294085
	CRLF1	0.919524	-0.0345309	0.0159557	0.039085
	DPH7	0.546004	-0.0376578	0.0103319	0.0245781
	EGFL7	0.930733	-0.0337192	0.000337123	0.00748481
	F10	1.66836	-0.0107266	2.13132e-05	0.0299884
	FAM43A	-1.56173	0.0388756	3.70375e-06	0.00376617
	GNAT2	-0.705295	0.00321749	0.00957333	0.00802803
	GPIHBP1	1.09161	-0.0118359	0.01151	0.0490826
	GPRC5C	0.425065	-0.0287092	0.0428882	0.0489782
	MC1R	0.722397	-0.00598187	0.019823	0.0463133
	MOV10L1	0.694979	-0.0843425	0.0470377	0.0452738
	PLN	1.2493	-0.663717	0.00389983	0.0419229
	PP2D1	0.807624	-0.0119766	0.0309377	0.0424313
	TMEM59L	1.07561	-0.0352485	0.0115541	0.0382411
	TUBGCP6	0.576715	-0.0927763	0.0324915	0.00195364
	ZNF823	-0.710695	0.00610125	0.000624833	0.0187448

## Sheet: Table S7
Table S7. Gene list of protein-protein interaction (PPI)
DE genes between smoker and non-smoker are marked 'O' in column 'Differentially Expressed Gene'
Gene Symbol	Differentially Expressed Gene
ABCA2	O
ABHD16A	X
ABI1	O
ACOX1	O
ACTN1	O
AGRN	X
AHCY	X
ALDOA	O
AMIGO2	O
ANKRD13C	X
AP2M1	X
APOH	X
APP	X
ARHGAP22	X
ASIP	X
ASNA1	X
ATP2A1	O
ATP2A2	O
BCL6	X
BTG3	X
BZRAP1	O
C1QTNF1	X
C9orf169	X
CABP1	X
CACNB1	O
CACNB4	X
CALM3	X
CCNK	X
CDK5RAP2	X
CDK6	X
CKAP5	X
CLCF1	X
CNTFR	O
CRIM1	X
CRMP1	O
CSNK1A1	O
CSNK2B	X
CTCFL	X
DMPK	X
DNAJB5	O
DVL3	X
EFEMP1	X
EFEMP2	X
EHMT2	X
EIF3A	X
EPS15L1	X
EZR	O
F3	O
F5	X
F7	X
F8	X
FBLN1	O
GAD2	X
GFI1B	X
GGCX	X
GNB1	X
GNB2	O
GRN	O
HECW1	X
HHATL	X
HIST1H1C	O
HIVEP1	X
HSPG2	O
IP6K1	X
JAG2	O
KALRN	O
KDM5B	X
KHDRBS3	X
KIAA1191	O
KLHL1	X
LAMB1	X
LLGL1	X
LOXL2	X
LPHN1	X
LRP1	X
LTBP1	X
LTBP3	X
LTBP4	O
MAD2L1	X
MANBAL	X
MATK	O
MATN2	O
MC4R	O
MEGF6	O
MEGF8	X
MGRN1	X
MGST3	X
MIA3	X
MOAP1	X
MRAP	O
MRAP2	X
NDUFAB1	X
NDUFB8	X
NELFCD	X
NELL1	O
NELL2	O
NOTCH1	O
NOXA1	X
OGFOD1	X
OLA1	X
OLIG1	X
PAK1	O
PCSK5	X
PCSK6	O
PLAT	O
PLG	X
PMM1	X
POMC	X
PPIG	O
PPM1A	X
PPP1R12C	X
PPP1R3A	X
PRKAB1	X
PRKACA	X
PROS1	X
PTGDS	X
PUF60	X
PYGL	O
RBM12B	X
RIC8A	X
RIMBP2	O
RPL31	X
RPS17L	X
S100A1	X
SCP2	O
SERPINA10	X
SERPINA5	O
SERPINB6	O
SERPINB8	O
SLN	X
SMARCD1	X
SMURF1	X
SPRY1	X
SRRM4	X
SRSF1	X
SUMF2	X
SUMO1	X
SYT1	O
TAF15	X
TELO2	X
TFPI	O
TGFBR1	X
TRNT1	X
TSC22D1	O
TSPAN7	O
TUBB2B	X
UBA1	X
UBC	O
UQCRC2	O
VARS	X
VPS52	X
VWF	X
WBP1	X
YLPM1	X
ZCCHC17	O
ZNF233	X
ZNF277	X
